# Supplementary material for: Rising slopes—Bibliometrics of mountain research 1900–2019
Source: PLoS One. 2022 Aug 25;17(8):e0273421. doi: 10.1371/journal.pone.0273421 (PMC9409586; doi:10.1371/journal.pone.0273421)
Supplement: S1 Table — (XLSX) [file pone.0273421.s001.xlsx]

## Sheet: SearchString
WOS Command	String
TI OR AB OR AK	(("Alpine" OR "Mountain*" OR "Montane") OR ("Ring of Fire" OR "Cordillera" OR "Andes" OR "Himalaya*" OR "Great Escarpment" OR "Drakensberg" OR "Rockies" OR "Great Dividing Range" OR "Appalachians" OR "Sivalik Hills" OR "Bukit Barisan" OR "Carpathians" OR "Scandes" OR "Verkhoyansk Range" OR "Suntar-Khayata Range" OR "Qinling" OR "Nanshan" OR "Transhimalaya" OR "Western Ghats" OR "Chersky Range" OR…
TI OR AB OR AK NOT	("Protein" OR "axion*" OR "autoimmune" OR "alkaline" OR "Lagrangian platforms" OR "adaptive Lanzcos-Pade sweep" OR "Mountain pass theorem" OR "Mountain pass lemma")
DT	(Article OR Review)
PY	(1900-2009)/(2010-2014)/(2015-2019)
LA	English
