# Supplementary material for: Rising slopes—Bibliometrics of mountain research 1900–2019
Source: PLoS One. 2022 Aug 25;17(8):e0273421. doi: 10.1371/journal.pone.0273421 (PMC9409586; doi:10.1371/journal.pone.0273421)
Supplement: S2 Table — (XLSX) [file pone.0273421.s002.xlsx]

## Sheet: Reference Ranges
Range	SearchString	NOT's	GMBA Range Names
Hindu Kush-Himalayas region	"Hindu Kush-Himalayas region" OR "Himalaya*" OR "Sivalik Hills" OR "Hindu Kush" OR "Karakoram" OR "Hengduan Mountains" OR "Arakan Mountains" OR "Rakhine Mountains"	-	Hindukush-Himalaya
Alps	"Alps" OR "French Prealps"	("Protein" OR "axion*" OR "autoimmune" OR "alkaline" OR "Lagrangian platforms" OR "adaptive Lanzcos-Pade sweep" OR ("Southern Alps" AND "New Zealand") OR "Australian Alps" OR ("Japanese Alps" OR "North Japan* Alps" OR "Japanese North* Alps" OR "South Japan* Alps" OR "Japanase South* Alps"))	European Alps
Andes	"Andes" OR "Cordillera Occidental" OR "Cordillera Central" OR "Cordillera Oriental" OR "Precordillera"	("Philippines" OR "Asia" OR "Luzson")	Cordillera de los Andes
North American Cordillera	"North American Cordillera" OR "Rocky Mountains " OR "Rockies" OR "Coast Mountains" OR "Peninsular mountain ranges" OR "Brooks Range" OR "Sierra Madre del Sur" OR "Alaska Range" OR "Sierra Nevada" OR "California Coast Ranges" OR "Sierra Madre Occidental" OR "Sierra Madre Oriental"	-	Brooks Range, Saint Elias Mountains, Alaska Range, Wrangell Mountains, Chugach Mountains, Talkeetna Mountains, White Mountains, Sierra Madre Occidental, Sierra Madre del Sur, Eje Volcanico Transversal, Sierra de Juarez, Sierra de Pedro Marti, Sierra Madre Oriental, San Juan Mountains, Mollogon Rim, Laguna Mountains, Sierra Nevada, Uinta Mountains, Absaroka Range, Anaconda Range, Purcell Mountains…
Carpathian Mountains	"Carpathian Mountains" OR "Carpathians"	-	Carpathian Mountains
Apennines	"Apennines"	-	Apennines
Appalachian Mountains	"Appalachian Mountains" OR "Appalachians"	-	Appalachian Mountains
Western Ghats	"Western Ghats"	-	Western Ghat
Qin Mountains	"Qin Mountains" OR "Qinling" OR "Nanshan" OR "Szechuan Alps"	-	Qin Mountains
Dinaric Mountains	"Dinaric Mountains" OR "Dinaric Alps" OR "Dinarides"	-	Dinaric Alps
Caucasus Mountains	"Caucasus Mountains" OR "Greater Caucasus" OR "Lesser Caucasus"	-	Greater Caucasus, Lesser Caucasus
Cascade Range	"Cascade Range"	-	Cascade Range
Southern Alps	"Southern Alps" AND "New Zealand"	-	Southern Alps
Zagros Mountains	"Zagros Mountains"	-	Atlas
Drakensberg	"Drakensberg"	-	Drakensberg
Atlas Mountains	"Atlas Mountains"	-	Zagros Mountains
Altai Mountains	"Altai Mountains"	-	Altai Mountains
Ural Mountains	"Ural Mountains"	-	Ural Mountains Asia, Ural Mountains Europe
Serra do Mar	"Serra do Mar"	-	Serra do Mar
Scandinavian Mountains	"Scandinavian Mountains" OR "Scandes"	-	Scandinavian Mountains, Jotunheimen
Kunlun Mountains	"Kunlun Mountains"	-	Kunlun Shan
Kopet Mountains	"Kopet Mountains" OR "Kopet Dag" OR "Kopet Dagh" OR "Koppeh Dagh" OR "Kopetdag" OR "Turkmen-Khorasan Mountain Range"	-	Kopet Dagh Mountain Range
Taurus Mountains	"Taurus Mountains"	-	Taurus Mountains
Great Dividing Range	"Great Dividing Range"	-	Great Dividing Range
Balkan Mountains	"Balkan Mountains"	-	Balkan Mountains
Japanese Alps	"Japanese Alps" OR "Japanese Mountains" OR "North Japan* Alps" OR "Japanese North* Alps" OR "South Japan* Alps" OR "Japanese South* Alps"	-	Kyushu-sanchi, Chugoku-sanchi, Shikoku-sanchi, Kii-sanchi, Ryohaku-sanchi, Mikuni-sammyaku, Japanese Alps, Ou Mountains,
Barisan Mountains	"Barisan Mountains" OR "Bukit Barisan"	-	Barisan Mountains
Aravalli Range	"Aravalli Range" OR "Aravali Range"	-	Aravali Range
Espinhaco Mountains	"Espinhaco Mountains"	-	Serra da Espinhaco
Eastern Sayan Mountains	"Eastern Sayan Mountains"	-	Vostochnyy Sayan
Annamite Range	"Annamite Range" OR "Annamese Mountains"	-	Truong San
Pontic Mountains	"Pontic Mountains"	-	Koryakskiy Khrebet
Koryak Mountains	"Koryak Mountains"	-	Pontic Mountains
Mantiqueira Mountains	"Mantiqueira Mountains"	-	Serra da Mantiqueira
Verkhoyansk Range	"Verkhoyansk Range"	-	Verkhoyanskiy Khrebet
Chersky Range	"Chersky Range"	-	Chersky Range
Suntar-Khayata Range	"Suntar-Khayata Range"	-	Khrebet Suntar Khayata
Kolyma Mountains	"Kolyma Mountains"	-	Khrebet Kolymskiy (Gydan)
Dzhugdzhur Mountains	"Dzhugdzhur Mountains" OR "Jugjur Mountains"	-	Khrebet Dzhugdzhur
Stanovoy Highlands	"Stanovoy Highlands" OR "Stanovoy Uplands"	-	Stanovoy Khrebet
