# Supplementary material for: Rising slopes—Bibliometrics of mountain research 1900–2019
Source: PLoS One. 2022 Aug 25;17(8):e0273421. doi: 10.1371/journal.pone.0273421 (PMC9409586; doi:10.1371/journal.pone.0273421)
Supplement: S3 Table — (XLSX) [file pone.0273421.s003.xlsx]

## Sheet: Journals
	Counts 1900-2019	Counts 2015-2019	Abbreviation
TECTONOPHYSICS	2253	409	Tecto-p.
ZOOTAXA	1877	884	Zoot.
GEOMORPHOLOGY	1625	520	Geom.
GEOLOGICAL SOCIETY OF AMERICA BULLETIN	1576	152	Geol Soc Am Bull.
FOREST ECOLOGY AND MANAGEMENT	1559	407	For. Ecol. Manag.
GEOLOGY	1479	160	Geology
PLOS ONE	1476	838	PLoS ONE
EARTH AND PLANETARY SCIENCE LETTERS	1461	313	Earth Planet. Sci. Lett.
JOURNAL OF GEOPHYSICAL RESEARCH-SOLID EARTH	1257	259	J. Geop. Res. Solid Earth
TECTONICS	1226	324	Tecto.
JOURNAL OF GEOPHYSICAL RESEARCH-ATMOSPHERES	1146	326	J. Geophys. Res. Atmos.
GEOPHYSICAL RESEARCH LETTERS	1132	330	Geophys. Res. Lett.
PALAEOGEOGRAPHY PALAEOCLIMATOLOGY PALAEOECOLOGY	1090	250	Palaeo-G-C-E.
MOUNTAIN RESEARCH AND DEVELOPMENT	1079	188	Mt Res Dev.
QUATERNARY INTERNATIONAL	1046	461	Quat. Int.
JOURNAL OF HYDROLOGY	1009	314	J. Hydrol.
CURRENT SCIENCE	938	191	Curr. Sci.
HYDROLOGICAL PROCESSES	890	244	Hydrol Process.
JOURNAL OF BIOGEOGRAPHY	881	236	J. Biogeogr.
QUATERNARY SCIENCE REVIEWS	865	323	Quat Sci Rev.
SCIENCE OF THE TOTAL ENVIRONMENT	865	601	Sci. Total Environ.
JOURNAL OF STRUCTURAL GEOLOGY	793	127	J Struct Geol.
JOURNAL OF ASIAN EARTH SCIENCES	787	326	J Asian Earth Sci.
PHYTOTAXA	767	576	Phyto.
WATER RESOURCES RESEARCH	760	247	Water Resour. Res.
GEOPHYSICAL JOURNAL INTERNATIONAL	753	162	Geophys J Int.
ATMOSPHERIC ENVIRONMENT	731	133	Atmospheric Environ.
CANADIAN JOURNAL OF EARTH SCIENCES	721	55	Can J Earth Sci.
JOURNAL OF MOUNTAIN SCIENCE	701	433	J Mt Sci.
MONTHLY WEATHER REVIEW	686	109	Mon Weather Rev.
BIOLOGICAL CONSERVATION	660	144	Biol. Conserv.
ECOLOGY	650	85	Ecol.
JOURNAL OF THE GEOLOGICAL SOCIETY OF INDIA	615	89	J. Geol. Soc. India
MOLECULAR ECOLOGY	611	106	Mol. Ecol.
ENVIRONMENTAL EARTH SCIENCES	604	384	Environ. Earth Sci.
ARCTIC ANTARCTIC AND ALPINE RESEARCH	595	113	Arct. Antarct. Alp. Res.
HYDROBIOLOGIA	586	94	Hydrob.
INTERNATIONAL JOURNAL OF CLIMATOLOGY	585	301	Int J Climatol
LITHOS	580	206	Lithos
EARTH SURFACE PROCESSES AND LANDFORMS	580	184	Earth Surf Proc. Landf.
SCIENTIFIC REPORTS	578	558	Sci. Rep.
ATMOSPHERIC CHEMISTRY AND PHYSICS	571	253	Atmos. Chem. Phys.
CATENA	567	275	CATENA
SEDIMENTARY GEOLOGY	560	100	Sediment. Geol.
INTERNATIONAL JOURNAL OF EARTH SCIENCES	556	177	Int J Earth Sci.
GEOLOGICA CARPATHICA	552	91	Geo. Carp.
OECOLOGIA	551	88	Oeco.
JOURNAL OF WILDLIFE MANAGEMENT	550	100	J. Wildl. Manage.
REMOTE SENSING	529	453	Remote Sens.
BIODIVERSITY AND CONSERVATION	528	122	Biodivers. Conserv.
CHEMICAL GEOLOGY	521	97	Chem. Geol.
MOLECULAR PHYLOGENETICS AND EVOLUTION	513	168	Mol. Phylogenet. Evol.
JOURNAL OF SOUTH AMERICAN EARTH SCIENCES	509	168	J South Am Earth Sci.
JOURNAL OF THE ATMOSPHERIC SCIENCES	505	77	J Atmos Sci.
NATURAL HAZARDS	499	208	Nat Hazards
JOURNAL OF VEGETATION SCIENCE	490	112	J. Veg. Sci.
JOURNAL OF GEOLOGY	485	40	J. Geol.
QUATERNARY RESEARCH	480	97	Quat Res.
BULLETIN OF THE SEISMOLOGICAL SOCIETY OF AMERICA	479	66	Bull. Seismol. Soc. Am.
HOLOCENE	473	144	Holoc.
INTERNATIONAL JOURNAL OF REMOTE SENSING	465	94	Int J Remote Sens.
GLOBAL AND PLANETARY CHANGE	451	154	Glob Planet Change
JOURNAL OF GLACIOLOGY	446	131	J Glaciol.
CONTRIBUTIONS TO MINERALOGY AND PETROLOGY	439	33	Cont. to Mineral. Petrol.
JOURNAL OF MAMMALOGY	436	92	J. Mammal.
HYDROLOGY AND EARTH SYSTEM SCIENCES	436	171	Hydrol Earth Syst Sci.
AMERICAN JOURNAL OF BOTANY	434	68	Am. J. Bot.
GEOCHIMICA ET COSMOCHIMICA ACTA	428	84	Geoc. Cosmoc. Acta.
FORESTS	425	395	Forests
PLANT ECOLOGY	421	68	Plant Ecol
AMERICAN JOURNAL OF SCIENCE	410	36	Am J Sci
THEORETICAL AND APPLIED CLIMATOLOGY	408	197	Theor. Appl. Climatol.
JOURNAL OF CLIMATE	405	96	J. Clim.
REMOTE SENSING OF ENVIRONMENT	405	156	Remote Sens Environ.
ECOLOGY AND EVOLUTION	402	336	Ecol. Evol.
ZOOKEYS	398	248	Zookeys
GONDWANA RESEARCH	396	180	Gondwana Res.
JOURNAL OF METAMORPHIC GEOLOGY	385	55	J. Metamorph. Geol.
ATMOSPHERIC RESEARCH	385	168	Atmos Res.
JOURNAL OF THE GEOLOGICAL SOCIETY	384	50	J Geol Soc London
NATURAL HAZARDS AND EARTH SYSTEM SCIENCES	383	113	Nat. Haz. Earth Syst. Sci.
GEODERMA	382	121	GEODERMA
QUARTERLY JOURNAL OF THE ROYAL METEOROLOGICAL SOCIETY	382	101	Q J R Meteorol Soc
TERRA NOVA	381	65	TERRA N.
GLOBAL CHANGE BIOLOGY	377	137	Glob Chang Biol
CHINESE SCIENCE BULLETIN	371		Chinese-S-B.
ENVIRONMENTAL MONITORING AND ASSESSMENT	371	153	Environ. Monit. Assess.
BIOLOGIA	364	78	Biologia
NATURE	355	30	Nature
JOURNAL OF ECOLOGY	352	85	J. Ecol.
SUSTAINABILITY	352	337	Sustain.
WATER AIR AND SOIL POLLUTION	351	27	Water Air Soil Pollut.
ACTA GEOLOGICA SINICA-ENGLISH EDITION	347	87	Acta Geol.
CANADIAN JOURNAL OF FOREST RESEARCH-REVUE CANADIENNE DE RECHERCHE FORESTIERE	342		Can. J. For. Res.
REVIEW OF PALAEOBOTANY AND PALYNOLOGY	341	93	Rev. Palaeob. Palynol.
ECOLOGICAL APPLICATIONS	340	78	Ecol Appl.
HIGH ALTITUDE MEDICINE & BIOLOGY	340	103	High Alt. Med. Biol.
GEOSPHERE	339	150	Geosp.
CRYOSPHERE	336	209	Cryo.
WATER	332	309	Water
AMERICAN MINERALOGIST	329	45	Am. Mineral.
JOURNAL OF VOLCANOLOGY AND GEOTHERMAL RESEARCH	324	63	J. Volc. Geot. Res.
CLIMATIC CHANGE	320	73	Clim Change
JOURNAL OF HYDROMETEOROLOGY	320	144	J Hydrometeorol.
FRESHWATER BIOLOGY	318	55
ECOLOGICAL INDICATORS	316	225
AGRICULTURAL AND FOREST METEOROLOGY	314	147
PROCEEDINGS OF THE NATIONAL ACADEMY OF SCIENCES OF THE UNITED STATES OF AMERICA	314	99
INTERNATIONAL GEOLOGY REVIEW	313	86
JOURNAL OF QUATERNARY SCIENCE	308	53
JOURNAL OF GEOPHYSICAL RESEARCH-EARTH SURFACE	306	110
JOURNAL OF GEODYNAMICS	305	62
CLIMATE DYNAMICS	305	171
ARCTIC AND ALPINE RESEARCH	305
ARABIAN JOURNAL OF GEOSCIENCES	298	218
GEOCHEMISTRY GEOPHYSICS GEOSYSTEMS	298	128
JOURNAL OF PALEONTOLOGY	295	34
GEOGRAFISKA ANNALER SERIES A-PHYSICAL GEOGRAPHY	294	50
SCIENCE	294	22
ZEITSCHRIFT FUR GEOMORPHOLOGIE	294	55
ENVIRONMENTAL POLLUTION	293	67
PLANT AND SOIL	291	83
PURE AND APPLIED GEOPHYSICS	291	91
OIKOS	290	52
SCIENCE IN CHINA SERIES D-EARTH SCIENCES	289
ENVIRONMENTAL SCIENCE & TECHNOLOGY	288	61
BIOTROPICA	288	56
METEOROLOGY AND ATMOSPHERIC PHYSICS	286	50
ECOSPHERE	286	224
LANDSLIDES	284	152
ECOGRAPHY	283	81
BIOLOGICAL JOURNAL OF THE LINNEAN SOCIETY	282	80
PRECAMBRIAN RESEARCH	281	59
GEOLOGICAL MAGAZINE	281	72
ENGINEERING GEOLOGY	279	75
EARTH-SCIENCE REVIEWS	272	124
WILDERNESS & ENVIRONMENTAL MEDICINE	271	83
PERMAFROST AND PERIGLACIAL PROCESSES	269	61
PLANT SYSTEMATICS AND EVOLUTION	268	64
MARINE AND PETROLEUM GEOLOGY	266	117
JOURNAL OF PETROLOGY	265	42
MYCOTAXON	264	31
CONSERVATION BIOLOGY	263	23
ECOLOGICAL MODELLING	261	54
JOURNAL OF APPLIED METEOROLOGY AND CLIMATOLOGY	261	98
SEDIMENTOLOGY	261	47
BOTANICAL JOURNAL OF THE LINNEAN SOCIETY	257	56
SOIL BIOLOGY & BIOCHEMISTRY	255	83
REVUE DE GEOGRAPHIE ALPINE-JOURNAL OF ALPINE RESEARCH	255	96
CANADIAN JOURNAL OF FOREST RESEARCH	255	75
GEOLOGICAL JOURNAL	252	140
NORDIC JOURNAL OF BOTANY	252	64
CANADIAN MINERALOGIST	252	29
NOVA HEDWIGIA	250	45
EUROPEAN JOURNAL OF MINERALOGY	249	48
NEW PHYTOLOGIST	249	70
COLD REGIONS SCIENCE AND TECHNOLOGY	244	70
FLORA	243	64
ECLOGAE GEOLOGICAE HELVETIAE	239
CRETACEOUS RESEARCH	239	76
SOUTHWESTERN NATURALIST	238	24
BRYOLOGIST	236	30
ENVIRONMENTAL MANAGEMENT	236	37
ORE GEOLOGY REVIEWS	236	127
JOURNAL OF WILDLIFE DISEASES	236	38
NEW ZEALAND JOURNAL OF GEOLOGY AND GEOPHYSICS	234	42
ANNALS OF BOTANY	234	54
APPLIED GEOCHEMISTRY	234	54
JOURNAL OF PALEOLIMNOLOGY	233	41
JOURNAL OF MAPS	233	150
JOURNAL OF ZOOLOGY	233	36
JOURNAL OF ARID ENVIRONMENTS	232	47
PEERJ	232	219
SWISS JOURNAL OF GEOSCIENCES	232	83
SYSTEMATIC BOTANY	225	74
BASIN RESEARCH	224	71
ECOLOGICAL RESEARCH	223	59
AGRICULTURE ECOSYSTEMS & ENVIRONMENT	223	91
ENVIRONMENTAL GEOLOGY	223
HIMALAYAN GEOLOGY	223	59
HYDROLOGICAL SCIENCES JOURNAL-JOURNAL DES SCIENCES HYDROLOGIQUES	219	78
ENVIRONMENTAL SCIENCE AND POLLUTION RESEARCH	219	155
CONDOR	217	27
JOURNAL OF EARTH SYSTEM SCIENCE	217	126
LANDSCAPE ECOLOGY	217	60
JOURNAL OF APPLIED METEOROLOGY	216
TREES-STRUCTURE AND FUNCTION	216	81
ECONOMIC GEOLOGY	215	44
JOURNAL OF APPLIED ECOLOGY	214	52
FACIES	212	30
PLANT BIOSYSTEMS	212	72
NORTHWEST SCIENCE	211	25
JOURNAL OF ENVIRONMENTAL MANAGEMENT	211	79
NOVON	211	27
GEOLOGICAL QUARTERLY	210	85
BIOGEOCHEMISTRY	210	39
JOURNAL OF ARCHAEOLOGICAL SCIENCE	210	42
GLOBAL ECOLOGY AND BIOGEOGRAPHY	208	42
WESTERN NORTH AMERICAN NATURALIST	207	52
JOURNAL OF HERPETOLOGY	206	32
CONSERVATION GENETICS	202	56
HERPETOLOGICA	202	16
WILDLIFE SOCIETY BULLETIN	202	30
RIVISTA ITALIANA DI PALEONTOLOGIA E STRATIGRAFIA	200	34
PHYSICS OF THE EARTH AND PLANETARY INTERIORS	200	36
PAKISTAN JOURNAL OF BOTANY	199	95
JOURNAL OF TROPICAL ECOLOGY	199	35
CANADIAN JOURNAL OF BOTANY-REVUE CANADIENNE DE BOTANIQUE	199
JOURNAL OF GEOCHEMICAL EXPLORATION	196	47
AAPG BULLETIN-AMERICAN ASSOCIATION OF PETROLEUM GEOLOGISTS	196
LITHOSPHERE	195	113
TREE PHYSIOLOGY	195	43
JOURNAL OF SEDIMENTARY RESEARCH	194	30
HYDROGEOLOGY JOURNAL	193	71
SCIENCE CHINA-EARTH SCIENCES	193	95
WEATHER AND FORECASTING	192	34
BOREAS	189	58
FOREST SCIENCE	188	45
SCHWEIZERISCHE MINERALOGISCHE UND PETROGRAPHISCHE MITTEILUNGEN	187
JOURNAL OF RANGE MANAGEMENT	187
NEUES JAHRBUCH FUR GEOLOGIE UND PALAONTOLOGIE-ABHANDLUNGEN	185	55
EVOLUTION	185	23
ACTA OECOLOGICA-INTERNATIONAL JOURNAL OF ECOLOGY	184	35
ECOSYSTEMS	183	56
JOURNAL OF THE METEOROLOGICAL SOCIETY OF JAPAN	182	17
JOURNAL OF AFRICAN EARTH SCIENCES	182	65
METEOROLOGISCHE ZEITSCHRIFT	182	26
DIVERSITY AND DISTRIBUTIONS	181	68
COPEIA	181	26
BRITTONIA	181	45
RENDICONTI ONLINE SOCIETA GEOLOGICA ITALIANA	180	109
EUROPEAN JOURNAL OF FOREST RESEARCH	179	73
PHYSICAL GEOGRAPHY	178	39
INTERNATIONAL JOURNAL OF SYSTEMATIC AND EVOLUTIONARY MICROBIOLOGY	178	79
ORYX	177	59
JOURNAL OF GEOGRAPHICAL SCIENCES	175	91
REGIONAL ENVIRONMENTAL CHANGE	175	106
EURASIAN SOIL SCIENCE	175	41
SOIL SCIENCE SOCIETY OF AMERICA JOURNAL	174	27
AMERICAN MIDLAND NATURALIST	173	11
JOURNAL OF GEOPHYSICAL RESEARCH-BIOGEOSCIENCES	173	93
ANNALS OF GLACIOLOGY	173	64
AMBIO	170	24
VEGETATION HISTORY AND ARCHAEOBOTANY	170	39
CHEMOSPHERE	168	37
PROCEEDINGS OF THE ROYAL SOCIETY B-BIOLOGICAL SCIENCES	167	53
SOUTH AFRICAN JOURNAL OF BOTANY	166	44
INTERNATIONAL JOURNAL OF WILDLAND FIRE	165	58
RUSSIAN JOURNAL OF ECOLOGY	165	51
JOURNAL OF NATURAL HISTORY	165	68
BIOGEOSCIENCES	164	68
MYCOLOGIA	164	29
AUK	162	22
ECOLOGICAL ENGINEERING	162	96
LAND DEGRADATION & DEVELOPMENT	162	108
EUROPEAN JOURNAL OF WILDLIFE RESEARCH	162	54
SMALL RUMINANT RESEARCH	161	28
PHYTOCOENOLOGIA	160	34
LICHENOLOGIST	160	32
CANADIAN JOURNAL OF ZOOLOGY-REVUE CANADIENNE DE ZOOLOGIE	158
ENVIRONMENTAL ENTOMOLOGY	158	39
JOURNAL OF ETHNOPHARMACOLOGY	157	61
MINERALIUM DEPOSITA	157	21
JOURNAL OF GEOPHYSICAL RESEARCH-SOLID EARTH AND PLANETS	157
POLISH JOURNAL OF ECOLOGY	157	41
BULLETIN DE LA SOCIETE GEOLOGIQUE DE FRANCE	157	11
IEEE TRANSACTIONS ON GEOSCIENCE AND REMOTE SENSING	157	43
CLIMATE RESEARCH	155	54
INDIAN JOURNAL OF AGRICULTURAL SCIENCES	155	54
PLANT ECOLOGY & DIVERSITY	154	65
LANDSCAPE AND URBAN PLANNING	152	33
LAND USE POLICY	149	89
JOURNAL OF BRYOLOGY	149	34
BOLLETTINO DELLA SOCIETA GEOLOGICA ITALIANA	148
APPLIED VEGETATION SCIENCE	148	57
GEODINAMICA ACTA	147	13
JOURNAL OF ORNITHOLOGY	146	57
GEOLOGISCHE RUNDSCHAU	146
ENVIRONMENTAL RESEARCH LETTERS	146	70
CARPATHIAN JOURNAL OF EARTH AND ENVIRONMENTAL SCIENCES	145	58
ACTA THERIOLOGICA	145
AMERICAN JOURNAL OF PHYSICAL ANTHROPOLOGY	143	38
WILDLIFE BIOLOGY	143	20
ARCHIV FUR HYDROBIOLOGIE	142
BMC EVOLUTIONARY BIOLOGY	142	59
ANNALS OF FOREST SCIENCE	142	44
WILSON JOURNAL OF ORNITHOLOGY	142	63
CANADIAN JOURNAL OF FISHERIES AND AQUATIC SCIENCES	142	13
AUSTRIAN JOURNAL OF EARTH SCIENCES	141	52
EKOLOGIA-BRATISLAVA	141
ATMOSPHERE	141	134
VEGETATIO	141
LIMNOLOGY AND OCEANOGRAPHY	140	21
FRESENIUS ENVIRONMENTAL BULLETIN	140	91
BIOCHEMICAL SYSTEMATICS AND ECOLOGY	139	50
GENETIC RESOURCES AND CROP EVOLUTION	139	36
FUNCTIONAL ECOLOGY	139	48
TAXON	138	39
CLIMATE OF THE PAST	138	54
NEW ZEALAND JOURNAL OF BOTANY	137	17
MAMMALIA	136	51
MINERALOGY AND PETROLOGY	136	27
JOURNAL OF MEDICAL ENTOMOLOGY	135	30
AUSTRAL ECOLOGY	135	53
AMERICAN JOURNAL OF PRIMATOLOGY	135	30
NATURE GEOSCIENCE	135	50
MINERALOGICAL MAGAZINE	135	26
CANADIAN JOURNAL OF ZOOLOGY	134	35
CONTEMPORARY PROBLEMS OF ECOLOGY	134	63
AFRICAN JOURNAL OF ECOLOGY	134	30
JOURNAL OF FORESTRY RESEARCH	134	96
GREAT BASIN NATURALIST	133
ITALIAN JOURNAL OF GEOSCIENCES	130	64
ECONOMIC GEOLOGY AND THE BULLETIN OF THE SOCIETY OF ECONOMIC GEOLOGISTS	130
FOLIA GEOBOTANICA	130	33
GEOSCIENCES	129	121
FOLIA ZOOLOGICA	129	25
FRONTIERS IN PLANT SCIENCE	129	122
ALPINE BOTANY	129	77
NATURAL AREAS JOURNAL	128	33
JOURNAL OF SEISMOLOGY	128	37
JOURNAL OF ENVIRONMENTAL RADIOACTIVITY	128	35
AAPG BULLETIN	128	32
APPLIED GEOGRAPHY	127	54
CANADIAN ENTOMOLOGIST	126	25
AMERICAN JOURNAL OF TROPICAL MEDICINE AND HYGIENE	126	20
JOURNAL OF THE AMERICAN WATER RESOURCES ASSOCIATION	125	22
DOKLADY AKADEMII NAUK SSSR	125
FRONTIERS IN EARTH SCIENCE	125	121
JOURNAL OF INSECT CONSERVATION	125	49
RIVER RESEARCH AND APPLICATIONS	125	51
TROPICAL ECOLOGY	125	81
BOUNDARY-LAYER METEOROLOGY	125	33
CHINESE GEOGRAPHICAL SCIENCE	124	37
JOURNAL OF GEOPHYSICAL RESEARCH	124
INDIAN JOURNAL OF TRADITIONAL KNOWLEDGE	123	31
PHYTOKEYS	123	96
ANNALES BOTANICI FENNICI	123	36
PHYTON-ANNALES REI BOTANICAE	123	11
ECOHYDROLOGY	122	68
JOURNAL OF PLANT ECOLOGY	122	71
ECO MONT-JOURNAL ON PROTECTED MOUNTAIN AREAS RESEARCH	122	62
DENDROCHRONOLOGIA	120	68
SOUTHEASTERN NATURALIST	120	39
CANADIAN FIELD-NATURALIST	120	1
JOURNAL OF APPLIED PHYSIOLOGY	120	27
IBIS	119	22
MAMMALIAN BIOLOGY	119	43
GEOBIOS	118	23
HEREDITY	118	32
JOURNAL OF EARTH SCIENCE	118	47
APPLIED SOIL ECOLOGY	117	54
APPLIED AND ENVIRONMENTAL MICROBIOLOGY	117	20
ZOOLOGICAL JOURNAL OF THE LINNEAN SOCIETY	116	33
JOURNAL OF THE NORTH AMERICAN BENTHOLOGICAL SOCIETY	116
AQUATIC SCIENCES	116	28
INTERNATIONAL JOURNAL OF BIOMETEOROLOGY	116	48
JOURNAL OF ANIMAL ECOLOGY	115	28
BIOLOGICAL INVASIONS	115	51
APPLIED ECOLOGY AND ENVIRONMENTAL RESEARCH	114	92
AUSTRALIAN JOURNAL OF BOTANY	114	28
ORNITOLOGIA NEOTROPICAL	113	20
RESTORATION ECOLOGY	113	26
BULLETIN OF CANADIAN PETROLEUM GEOLOGY	113	7
MARINE GEOLOGY	112	21
JOURNAL OF FIELD ORNITHOLOGY	112	26
GEOTECTONICS	112	28
GEOGRAFIA FISICA E DINAMICA QUATERNARIA	112	33
INTERNATIONAL JOURNAL OF COAL GEOLOGY	111	26
ACTA PALAEONTOLOGICA POLONICA	110	21
ANIMAL BEHAVIOUR	110	22
ANNALS OF THE ENTOMOLOGICAL SOCIETY OF AMERICA	109	10
PRIMATES	108	24
ANNALS OF GEOPHYSICS	108	29
FRONTIERS IN MICROBIOLOGY	108	95
BULLETIN OF THE AMERICAN METEOROLOGICAL SOCIETY	108	34
ECOLOGICAL MONOGRAPHS	107	10
ECOSCIENCE	107	12
BASIC AND APPLIED ECOLOGY	106	31
ACTA ZOOLOGICA BULGARICA	106	47
MICROBIAL ECOLOGY	105	43
ORGANIC GEOCHEMISTRY	105	18
INTERNATIONAL JOURNAL OF APPLIED EARTH OBSERVATION AND GEOINFORMATION	105	51
AMPHIBIA-REPTILIA	105	28
NATIONAL ACADEMY SCIENCE LETTERS-INDIA	105	43
INTERNATIONAL JOURNAL OF PRIMATOLOGY	104	12
CRYPTOGAMIE BRYOLOGIE	104	27
AQUATIC INSECTS	104	11
CYTOLOGIA	104	39
JOURNAL OF SYSTEMATICS AND EVOLUTION	104	46
JOURNAL OF THE INDIAN SOCIETY OF REMOTE SENSING	103	50
ICARUS	103	34
BULLETIN OF ENGINEERING GEOLOGY AND THE ENVIRONMENT	103	68
ACTA GEOLOGICA POLONICA	103	29
INTERNATIONAL JOURNAL OF PLANT SCIENCES	103	25
JOURNAL OF LIMNOLOGY	102	41
ANNALES SOCIETATIS GEOLOGORUM POLONIAE	102	39
AVIATION SPACE AND ENVIRONMENTAL MEDICINE	101
COMPUTERS & GEOSCIENCES	101	20
COMPTES RENDUS GEOSCIENCE	100	11
TRANSACTIONS OF THE AMERICAN FISHERIES SOCIETY	100	12
PROCEEDINGS OF THE ENTOMOLOGICAL SOCIETY OF WASHINGTON	100	17
BULLETIN OF THE GEOLOGICAL SOCIETY OF AMERICA	100
JOURNAL OF PARASITOLOGY	99	8
POLISH JOURNAL OF ENVIRONMENTAL STUDIES	99	58
BIRD CONSERVATION INTERNATIONAL	99	16
BULLETIN OF VOLCANOLOGY	99	29
PROCEEDINGS OF THE BIOLOGICAL SOCIETY OF WASHINGTON	99	5
ANTIQUITY	98	36
RANGELAND ECOLOGY & MANAGEMENT	98	34
STRATIGRAPHY AND GEOLOGICAL CORRELATION	98	13
JOURNAL OF SEDIMENTARY PETROLOGY	98
JOURNAL OF RAPTOR RESEARCH	98	24
JOURNAL OF ARCHAEOLOGICAL SCIENCE-REPORTS	98	98
ATMOSPHERIC MEASUREMENT TECHNIQUES	98	63
ACTA SOCIETATIS BOTANICORUM POLONIAE	97	26
PEDOBIOLOGIA	97	6
RADIOCARBON	96	28
IFOREST-BIOGEOSCIENCES AND FORESTRY	96	68
PLANT BIOLOGY	95	33
JOURNAL OF ETHNOBIOLOGY AND ETHNOMEDICINE	95	47
JOURNAL OF APPLIED GEOPHYSICS	95	35
HERPETOLOGICAL JOURNAL	95	28
WATER RESOURCES MANAGEMENT	94	37
VETERINARY PARASITOLOGY	94	15
ADVANCES IN METEOROLOGY	93	76
INTERNATIONAL JOURNAL OF ENVIRONMENTAL RESEARCH AND PUBLIC HEALTH	93	82
OFIOLITI	93	11
FEMS MICROBIOLOGY ECOLOGY	93	37
SOLID EARTH	92	72
WETLANDS	92	35
FORESTRY CHRONICLE	91	11
JOURNAL OF ENVIRONMENTAL BIOLOGY	91	27
ANTARCTIC SCIENCE	91	7
APPALACHIAN JOURNAL	91	28
JOURNAL OF ENVIRONMENTAL QUALITY	90	11
EARTH PLANETS AND SPACE	90	30
ECONOMIC BOTANY	89	13
GEOMATICS NATURAL HAZARDS & RISK	89	69
JOURNAL OF FORESTRY	89	15
NATURE COMMUNICATIONS	89	75
PHOTOGRAMMETRIC ENGINEERING AND REMOTE SENSING	89	4
NATURAL PRODUCT COMMUNICATIONS	89	33
JOURNAL OF ARID LAND	89	57
ISLAND ARC	88	22
INDUSTRIAL CROPS AND PRODUCTS	88	49
ANNALS OF THE MISSOURI BOTANICAL GARDEN	87	15
NORTH-WESTERN JOURNAL OF ZOOLOGY	87	35
AMERICAN NATURALIST	87	17
DOKLADY EARTH SCIENCES	87	31
PALAIOS	87	18
JOURNAL OF PLANT RESEARCH	87	19
ISPRS JOURNAL OF PHOTOGRAMMETRY AND REMOTE SENSING	86	35
HORTSCIENCE	86	15
REVUE SUISSE DE ZOOLOGIE	86	17
CASTANEA	86	20
IEEE JOURNAL OF SELECTED TOPICS IN APPLIED EARTH OBSERVATIONS AND REMOTE SENSING	86	60
QUATERNARY GEOCHRONOLOGY	86	45
JOURNAL OF HYDROLOGIC ENGINEERING	86	32
PRESLIA	86	20
ECOLOGY AND SOCIETY	85	28
JOURNAL OF SOILS AND SEDIMENTS	85	60
EPISODES	85	15
AEROSOL AND AIR QUALITY RESEARCH	85	76
AGROFORESTRY SYSTEMS	85	25
JOURNAL OF APPLIED REMOTE SENSING	84	32
SCIENCES IN COLD AND ARID REGIONS	84	54
REVISTA DE BIOLOGIA TROPICAL	84	28
ENVIRONMENTAL CONSERVATION	84	9
METEOROLOGICAL APPLICATIONS	84	30
SOIL SCIENCE	84	8
INDIAN JOURNAL OF ANIMAL SCIENCES	84	26
JOURNAL OF RADIOANALYTICAL AND NUCLEAR CHEMISTRY	83	21
PALAEONTOLOGY	83	7
JOURNAL OF CHEMICAL ECOLOGY	83	15
ADVANCES IN ATMOSPHERIC SCIENCES	83	26
NEW ZEALAND JOURNAL OF ECOLOGY	83	19
SENSORS	83	53
JOURNAL OF THE TORREY BOTANICAL SOCIETY	82	14
ZOOLOGICA SCRIPTA	82	33
AUSTRALIAN JOURNAL OF EARTH SCIENCES	82	15
JOURNAL OF ECONOMIC ENTOMOLOGY	82	18
ANIMAL CONSERVATION	82	20
JOURNAL OF ESSENTIAL OIL BEARING PLANTS	82	47
GLOBAL ECOLOGY AND CONSERVATION	81	78
WATER SCIENCE AND TECHNOLOGY	81	7
RENEWABLE ENERGY	81	33
MYCORRHIZA	81	30
JOURNAL OF ZOOLOGICAL SYSTEMATICS AND EVOLUTIONARY RESEARCH	81	33
ADVANCES IN WATER RESOURCES	81	23
GLOBAL BIOGEOCHEMICAL CYCLES	80	11
JOURNAL OF FRESHWATER ECOLOGY	80	4
EUROPEAN JOURNAL OF ENTOMOLOGY	80	21
PARASITES & VECTORS	79	56
EARTH SURFACE DYNAMICS	79	73
ITALIAN JOURNAL OF ZOOLOGY	79	13
PHYSICS AND CHEMISTRY OF THE EARTH	79	17
TERRESTRIAL ATMOSPHERIC AND OCEANIC SCIENCES	78	20
GEOPHYSICS	78	10
INTERNATIONAL JOURNAL OF SUSTAINABLE DEVELOPMENT AND WORLD ECOLOGY	78	12
TELLUS SERIES B-CHEMICAL AND PHYSICAL METEOROLOGY	78	11
ETHOLOGY	78	17
METEORITICS & PLANETARY SCIENCE	78	18
WILSON BULLETIN	78
PARASITOLOGY RESEARCH	77	25
BEHAVIORAL ECOLOGY AND SOCIOBIOLOGY	77	18
RUSSIAN GEOLOGY AND GEOPHYSICS	77	24
TUNNELLING AND UNDERGROUND SPACE TECHNOLOGY	77	34
PERSPECTIVES IN PLANT ECOLOGY EVOLUTION AND SYSTEMATICS	76	42
JOURNAL OF CONTAMINANT HYDROLOGY	76	3
JOURNAL FOR NATURE CONSERVATION	76	38
ACTA GEOPHYSICA	76	45
ARCTIC	76	5
COMMUNICATIONS IN SOIL SCIENCE AND PLANT ANALYSIS	76	21
NEUES JAHRBUCH FUR MINERALOGIE-ABHANDLUNGEN	76	5
PALEONTOLOGICAL JOURNAL	76	22
ARCHITECTURAL DIGEST	76
ANNALES GEOPHYSICAE	75	10
GEOSCIENCE FRONTIERS	75	55
SCANDINAVIAN JOURNAL OF FOREST RESEARCH	75	26
JOURNAL OF EVOLUTIONARY BIOLOGY	75	15
WILDLIFE RESEARCH	75	20
JOURNAL OF ESSENTIAL OIL RESEARCH	75	18
ENTOMOLOGICAL NEWS	74	9
ECOLOGICAL ENTOMOLOGY	74	20
JOURNAL OF HEREDITY	74	18
JOURNAL OF FISH BIOLOGY	74	15
ORGANISMS DIVERSITY & EVOLUTION	74	25
ENVIRONMENTAL AND EXPERIMENTAL BOTANY	74	17
ENVIRONMENTAL BIOLOGY OF FISHES	73	16
GEOGRAPHIA POLONICA	73	39
COMPTES RENDUS DE L ACADEMIE BULGARE DES SCIENCES	73	24
HUMAN ECOLOGY	73	13
SYSTEMATICS AND BIODIVERSITY	73	43
INSECT CONSERVATION AND DIVERSITY	72	37
PAKISTAN JOURNAL OF ZOOLOGY	72	40
STUDIA GEOPHYSICA ET GEODAETICA	72	13
HYDROLOGY RESEARCH	72	51
TELLUS SERIES A-DYNAMIC METEOROLOGY AND OCEANOGRAPHY	72	7
COLEOPTERISTS BULLETIN	71	21
CARBONATES AND EVAPORITES	71	24
EUROPEAN JOURNAL OF SOIL BIOLOGY	71	28
NORDIC HYDROLOGY	71
ACTA ZOOLOGICA ACADEMIAE SCIENTIARUM HUNGARICAE	71	10
ANDEAN GEOLOGY	70	34
INTERNATIONAL JOURNAL OF SPORTS MEDICINE	70	10
ACTA TROPICA	70	32
JOURNAL OF INSECT SCIENCE	70	8
NATURAL PRODUCT RESEARCH	70	44
CARYOLOGIA	70	17
URSUS	70	10
IZVESTIYA-PHYSICS OF THE SOLID EARTH	70	15
TROPICAL CONSERVATION SCIENCE	69	38
SOUTH AFRICAN JOURNAL OF GEOLOGY	69	17
RAFFLES BULLETIN OF ZOOLOGY	69	10
FRESHWATER SCIENCE	69	36
ECOLOGY LETTERS	69	25
ITALIAN JOURNAL OF ANIMAL SCIENCE	69	13
ADVANCES IN SPACE RESEARCH	69	31
JOURNAL OF GEODESY	69	13
GEOHERITAGE	68	53
JOURNAL OF ENVIRONMENTAL PROTECTION AND ECOLOGY	68	21
ENTOMOLOGICA FENNICA	68	8
FORESTRY	68	22
ZOOLOGICAL STUDIES	68	15
ANNALS OF THE ASSOCIATION OF AMERICAN GEOGRAPHERS	68	1
LETHAIA	68	16
CALIFORNIA FISH AND GAME	68	9
BRITISH JOURNAL OF SPORTS MEDICINE	67	20
ENVIRONMENTAL MODELLING & SOFTWARE	67	20
NEW FORESTS	67	28
GEOCARTO INTERNATIONAL	67	48
VECTOR-BORNE AND ZOONOTIC DISEASES	67	21
JOURNAL OF ANTHROPOLOGICAL ARCHAEOLOGY	66	21
HERZOGIA	66	48
JOURNAL OF VERTEBRATE PALEONTOLOGY	66	13
TURKISH JOURNAL OF BOTANY	66	32
BIOLOGY AND FERTILITY OF SOILS	66	12
LIMNOLOGICA	66	28
EUROPEAN JOURNAL OF SOIL SCIENCE	66	18
ENVIRONMENTAL TOXICOLOGY AND CHEMISTRY	65	11
JOURNAL OF GEOPHYSICAL RESEARCH-PLANETS	65	12
MINERALS	65	63
JOURNAL OF AVIAN BIOLOGY	65	26
ECOLOGICAL ECONOMICS	65	22
SCIENTIA HORTICULTURAE	65	26
PUBLIC HEALTH REPORTS	65	2
JOURNAL OF DAIRY SCIENCE	64	21
VADOSE ZONE JOURNAL	64	18
JOURNAL OF ATMOSPHERIC AND OCEANIC TECHNOLOGY	64	12
TREE GENETICS & GENOMES	64	34
GEOFLUIDS	64	34
HERPETOLOGICAL CONSERVATION AND BIOLOGY	64	25
ENVIRONMENTAL & ENGINEERING GEOSCIENCE	64	15
PROGRESS IN PHYSICAL GEOGRAPHY-EARTH AND ENVIRONMENT	64	29
IEEE GEOSCIENCE AND REMOTE SENSING LETTERS	64	30
PERIODICO DI MINERALOGIA	64	11
NORTH AMERICAN JOURNAL OF FISHERIES MANAGEMENT	63	17
ERDKUNDE	63	20
JOURNAL OF ARACHNOLOGY	63	8
GEOLOGICA ACTA	62	16
ASTROPHYSICAL JOURNAL	62	21
ANNALES DE LIMNOLOGIE-INTERNATIONAL JOURNAL OF LIMNOLOGY	62	12
NORTHEASTERN NATURALIST	62	21
MYCOLOGICAL PROGRESS	62	22
ARCHAEOMETRY	62	17
INTERNATIONAL REVIEW OF HYDROBIOLOGY	62	6
ANNALES ZOOLOGICI FENNICI	61	10
JOURNAL OF FOREST RESEARCH	61	22
ASTRONOMY & ASTROPHYSICS	61	8
JOURNAL OF ATMOSPHERIC AND SOLAR-TERRESTRIAL PHYSICS	61	24
OPHTHALMOLOGY	61	4
EUROPEAN JOURNAL OF APPLIED PHYSIOLOGY	61	11
BULLETIN OF GEOSCIENCES	61	20
MONTHLY NOTICES OF THE ROYAL ASTRONOMICAL SOCIETY	61	24
SILVAE GENETICA	61	4
AMERICAN MUSEUM NOVITATES	60	7
CANADIAN JOURNAL OF REMOTE SENSING	60	13
FIRE ECOLOGY	60	38
RENDICONTI LINCEI-SCIENZE FISICHE E NATURALI	60	27
CANADIAN GEOTECHNICAL JOURNAL	60	8
MYCOLOGICAL RESEARCH	60
ROCK MECHANICS AND ROCK ENGINEERING	60	31
ARCHIVES OF BIOLOGICAL SCIENCES	60	18
MYCOSPHERE	59	26
SOUTH AFRICAN JOURNAL OF WILDLIFE RESEARCH	59
LATIN AMERICAN ANTIQUITY	59	18
BOTHALIA	59	10
DISASTER ADVANCES	59
JOURNAL OF AGRICULTURAL AND FOOD CHEMISTRY	59	9
MEDICINE AND SCIENCE IN SPORTS AND EXERCISE	59	10
FOREST PATHOLOGY	58	16
JOURNAL OF THE AIR & WASTE MANAGEMENT ASSOCIATION	58	6
NEOTROPICAL ENTOMOLOGY	58	22
JOURNAL OF IBERIAN GEOLOGY	58	23
PAN-PACIFIC ENTOMOLOGIST	58	5
PROCEEDINGS OF THE INDIAN ACADEMY OF SCIENCES-EARTH AND PLANETARY SCIENCES	58
SOUTH AFRICAN JOURNAL OF SCIENCE	58	7
POLAR BIOLOGY	58	22
MOLECULAR ECOLOGY RESOURCES	58	14
ZOOLOGICAL SCIENCE	58	7
BULLETIN OF THE TORREY BOTANICAL CLUB	57
MICROPALEONTOLOGY	57	15
JOURNAL OF THE KANSAS ENTOMOLOGICAL SOCIETY	57	8
INTERNATIONAL JOURNAL OF ROCK MECHANICS AND MINING SCIENCES	57	11
ETHOLOGY ECOLOGY & EVOLUTION	57	16
PLANT CELL AND ENVIRONMENT	57	13
NEUES JAHRBUCH FUR MINERALOGIE-MONATSHEFTE	57
ACTA CARSOLOGICA	57	23
SOIL DYNAMICS AND EARTHQUAKE ENGINEERING	57	22
STUDIES ON NEOTROPICAL FAUNA AND ENVIRONMENT	57	13
GROUND WATER	57
ATMOSPHERIC ENVIRONMENT PART A-GENERAL TOPICS	56
EARTHQUAKE SCIENCE	56	10
JOURNAL OF PETROLEUM GEOLOGY	56	12
FOREST POLICY AND ECONOMICS	56	20
TURKISH JOURNAL OF ZOOLOGY	56	37
RADIATION MEASUREMENTS	55	5
SOCIOBIOLOGY	55	18
GEOGRAPHICAL JOURNAL	55	1
ANNALES ZOOLOGICI	55	18
TOURISM MANAGEMENT	55	15
FUNDAMENTAL AND APPLIED LIMNOLOGY	55	13
JOURNAL OF FIELD ARCHAEOLOGY	55	25
JOURNAL OF THERMAL BIOLOGY	55	30
AMERICAN FERN JOURNAL	55	13
RENEWABLE & SUSTAINABLE ENERGY REVIEWS	55	26
PHOTOSYNTHETICA	55	6
NUCLEAR INSTRUMENTS & METHODS IN PHYSICS RESEARCH SECTION B-BEAM INTERACTIONS WITH MATERIALS AND ATOMS	55	9
FOOD CHEMISTRY	55	20
BIOLOGY LETTERS	54	15
PHYTOCHEMISTRY	54	4
GEOSCIENTIFIC MODEL DEVELOPMENT	54	35
RADIATION PROTECTION DOSIMETRY	54	15
GEOSCIENCE CANADA	54	11
FRONTIERS IN PHYSIOLOGY	54	50
SOIL & TILLAGE RESEARCH	54	17
CUADERNOS DE INVESTIGACION GEOGRAFICA	54	47
PROCEEDINGS OF THE GEOLOGISTS ASSOCIATION	53	25
GRANA	53	12
WESTERN JOURNAL OF APPLIED FORESTRY	53
PHYTOPATHOLOGY	53	6
CHEMIE DER ERDE-GEOCHEMISTRY	53	14
MAUSAM	53	32
IZVESTIYA ATMOSPHERIC AND OCEANIC PHYSICS	53	32
BOLLETTINO DI GEOFISICA TEORICA ED APPLICATA	53	14
EMERGING INFECTIOUS DISEASES	53	12
ENVIRONMENTAL ENGINEERING AND MANAGEMENT JOURNAL	53	28
SYSTEMATIC ENTOMOLOGY	53	19
BIOLOGY BULLETIN	52	31
GEOARABIA	52	6
RHODORA	52	11
JOURNAL OF SPORTS SCIENCES	52	24
NUCLEAR TECHNOLOGY	52	1
ECOLOGY OF FRESHWATER FISH	52	18
BIRD STUDY	52	14
ENVIRONMENTAL SCIENCE & POLICY	52	28
SEISMOLOGICAL RESEARCH LETTERS	52	43
WATER RESOURCES BULLETIN	51
JOURNAL OF GEOPHYSICAL RESEARCH-OCEANS	51	6
GEOCHEMICAL JOURNAL	51	4
BOTANY	51	26
JOURNAL OF INFECTIOUS DISEASES	51
PROFESSIONAL GEOGRAPHER	51	6
OSTRICH	51	12
JOURNAL OF HUMAN EVOLUTION	51	12
COMPTES RENDUS PALEVOL	51	30
ECOLOGICAL INFORMATICS	50	35
JOURNAL OF SETTLEMENTS AND SPATIAL PLANNING	50	7
HYSTRIX-ITALIAN JOURNAL OF MAMMALOGY	50	24
THEORETICAL AND APPLIED GENETICS	50
ORIENTAL INSECTS	50	17
ZEITSCHRIFT FUR SAUGETIERKUNDE-INTERNATIONAL JOURNAL OF MAMMALIAN BIOLOGY	50
AGRICULTURAL SYSTEMS	50	15
JOURNAL OF CLEANER PRODUCTION	50	42
ECOTOXICOLOGY AND ENVIRONMENTAL SAFETY	50	17
AQUATIC CONSERVATION-MARINE AND FRESHWATER ECOSYSTEMS	50	20
GEOSCIENCES JOURNAL	50	20
SCANDINAVIAN JOURNAL OF MEDICINE & SCIENCE IN SPORTS	50	18
ZOOLOGISCHER ANZEIGER	50	20
WATER RESEARCH	49	14
AOB PLANTS	49	42
COMMUNITY ECOLOGY	49	14
WORLD ARCHAEOLOGY	49	4
EARTH SYSTEM SCIENCE DATA	49	44
SOVIET SOIL SCIENCE	49
BEHAVIORAL ECOLOGY	49	14
REVISTA CHILENA DE HISTORIA NATURAL	49	2
BOTANICA HELVETICA	49
WILLDENOWIA	49	23
ALCHERINGA	48	7
JOURNAL OF PLANKTON RESEARCH	48	3
GEOGRAPHY AND NATURAL RESOURCES	48	33
INTERNATIONAL JOURNAL OF DISASTER RISK REDUCTION	48	41
APPLIED OPTICS	48	7
ZEITSCHRIFT DER DEUTSCHEN GESELLSCHAFT FUR GEOWISSENSCHAFTEN	48	15
INTERNATIONAL JOURNAL OF CONSERVATION SCIENCE	48	23
BIOMASS & BIOENERGY	48	12
RUSSIAN JOURNAL OF HERPETOLOGY	48	34
BULLETIN OF THE AMERICAN MUSEUM OF NATURAL HISTORY	48	5
CONSERVATION GENETICS RESOURCES	48	16
ENVIRONMENTAL MICROBIOLOGY	48	13
LANDSCAPE RESEARCH	48	34
JOURNAL OF SOIL AND WATER CONSERVATION	48	7
GEOGRAPHICAL REVIEW	48	2
SOIL SCIENCE AND PLANT NUTRITION	48	7
JOURNAL OF ATMOSPHERIC CHEMISTRY	47	6
ANTONIE VAN LEEUWENHOEK INTERNATIONAL JOURNAL OF GENERAL AND MOLECULAR MICROBIOLOGY	47	26
SOCIETY & NATURAL RESOURCES	47	9
ISOTOPES IN ENVIRONMENTAL AND HEALTH STUDIES	47	19
ANTARCTIC JOURNAL OF THE UNITED STATES	47
KEW BULLETIN	47	36
ANNALI DI GEOFISICA	47
INTEGRATIVE ZOOLOGY	47	18
WORLD DEVELOPMENT	47	18
CLAYS AND CLAY MINERALS	47	2
ACTA GEOCHIMICA	47	23
AMEGHINIANA	47	16
BOTANICAL STUDIES	47	13
FRONTIERS OF EARTH SCIENCE	47	23
BIODIVERSITY DATA JOURNAL	47	47
AMERICAN ANTIQUITY	46	7
SOVIET JOURNAL OF ECOLOGY	46
JOURNAL OF PLANT NUTRITION AND SOIL SCIENCE	46	9
JOURNAL OF CLINICAL MICROBIOLOGY	46	1
JOURNAL OF TROPICAL FOREST SCIENCE	46	10
ARCHAEOLOGICAL AND ANTHROPOLOGICAL SCIENCES	46	39
JOURNAL OF INDIAN GEOPHYSICAL UNION	46	29
ISPRS INTERNATIONAL JOURNAL OF GEO-INFORMATION	46	44
INTERNATIONAL JOURNAL OF PHARMACEUTICAL SCIENCES AND RESEARCH	46	26
INTERNATIONAL JOURNAL OF OSTEOARCHAEOLOGY	46	25
NEWSLETTERS ON STRATIGRAPHY	46	19
ACTA CHIROPTEROLOGICA	45	11
ANNALES DE LA SOCIETE ENTOMOLOGIQUE DE FRANCE	45	18
GEOFORUM	45	22
SOLA	45	18
TROPICAL ZOOLOGY	45	6
ZOOLOGY IN THE MIDDLE EAST	45	21
PEDOSPHERE	45	12
BOTANICAL GAZETTE	45
ECOSYSTEM SERVICES	45	35
BEHAVIOUR	45	11
JOURNAL OF HYDROLOGY-REGIONAL STUDIES	45	44
FUNGAL ECOLOGY	45	32
JOURNAL OF OUTDOOR RECREATION AND TOURISM-RESEARCH PLANNING AND MANAGEMENT	45	44
CRYPTOGAMIE MYCOLOGIE	45	11
RANGELAND JOURNAL	45	25
MOLECULES	44	35
FOREST PRODUCTS JOURNAL	44	6
MOLECULAR ECOLOGY NOTES	44
BLUMEA	44	10
CLAY MINERALS	44	6
EUROPEAN JOURNAL OF TAXONOMY	44	41
MEMORIAS DO INSTITUTO OSWALDO CRUZ	44	3
PLANT DISEASE	44	5
PLOS NEGLECTED TROPICAL DISEASES	44	25
OIL & GAS JOURNAL	44	2
JOURNAL OF ENVIRONMENTAL SCIENCES	44	11
JOURNAL OF ZOO AND WILDLIFE MEDICINE	44	11
FUNGAL DIVERSITY	44	2
BIOTECHNOLOGY & BIOTECHNOLOGICAL EQUIPMENT	43	5
ARCHIVES OF ENVIRONMENTAL CONTAMINATION AND TOXICOLOGY	43	11
GEOTHERMICS	43	24
GEOPHYSICAL JOURNAL OF THE ROYAL ASTRONOMICAL SOCIETY	43
ENTOMOLOGIA EXPERIMENTALIS ET APPLICATA	43	11
GENETICS AND MOLECULAR RESEARCH	43	23
COMPTES RENDUS DE L ACADEMIE DES SCIENCES SERIE II FASCICULE A-SCIENCES DE LA TERRE ET DES PLANETES	43
REVISTA MEXICANA DE BIODIVERSIDAD	43	21
QUARTERLY JOURNAL OF ENGINEERING GEOLOGY AND HYDROGEOLOGY	43	13
INVERTEBRATE SYSTEMATICS	43	18
ATLANTIC GEOLOGY	43	12
DENDROBIOLOGY	43	24
WATER SA	43	5
AMERICAN JOURNAL OF OPHTHALMOLOGY	43	1
TURKISH JOURNAL OF EARTH SCIENCES	43	15
TICKS AND TICK-BORNE DISEASES	43	28
FOLIA PRIMATOLOGICA	42	8
SMITHSONIAN	42
RUSSIAN METEOROLOGY AND HYDROLOGY	42	23
AUSTRALIAN JOURNAL OF ZOOLOGY	42	7
HUMAN BIOLOGY	42	4
JOURNAL OF COASTAL RESEARCH	42	9
ASIAN HERPETOLOGICAL RESEARCH	42	23
TREE-RING RESEARCH	42	21
STOCHASTIC ENVIRONMENTAL RESEARCH AND RISK ASSESSMENT	42	26
JOURNAL OF FOOD AGRICULTURE & ENVIRONMENT	42
JOURNAL OF ANIMAL SCIENCE	42	8
RESOURCE GEOLOGY	41	9
AMERICAN JOURNAL OF HUMAN BIOLOGY	41	12
JOURNAL OF THE ROYAL SOCIETY OF NEW ZEALAND	41	5
FRONTIERS IN ECOLOGY AND EVOLUTION	41	38
ACTA GEOGRAPHICA SLOVENICA-GEOGRAFSKI ZBORNIK	41	20
JOURNAL OF THE NEW YORK ENTOMOLOGICAL SOCIETY	41
GEOLOGIA CROATICA	41	13
FOREST SYSTEMS	41	21
JOURNAL OF RURAL STUDIES	41	24
AMERICAN JOURNAL OF SPORTS MEDICINE	41	8
JOURNAL OF EXPERIMENTAL BIOLOGY	41	13
JOURNAL OF THE FACULTY OF AGRICULTURE KYUSHU UNIVERSITY	41	7
LIVESTOCK SCIENCE	41	11
ATMOSFERA	41	7
MODELING EARTH SYSTEMS AND ENVIRONMENT	41	41
DEUTSCHE ENTOMOLOGISCHE ZEITSCHRIFT	41	2
SCIENTIFIC PAPERS-SERIES MANAGEMENT ECONOMIC ENGINEERING IN AGRICULTURE AND RURAL DEVELOPMENT	41	12
JOURNAL OF VIROLOGY	40	2
GEOARCHAEOLOGY-AN INTERNATIONAL JOURNAL	40	19
EUPHYTICA	40	4
APPLIED ENERGY	40	27
JOURNAL OF HYDROLOGY AND HYDROMECHANICS	40	20
TRANSPORTATION RESEARCH RECORD	40	15
JOURNAL OF SPORTS MEDICINE AND PHYSICAL FITNESS	40	10
TAIWANIA	40	40
JOURNAL OF THE LEPIDOPTERISTS SOCIETY	40	17
CIM BULLETIN	40
ZOOSYSTEMA	40	31
ACTA BOTANICA BRASILICA	40	22
PREVENTIVE VETERINARY MEDICINE	39	12
SCIENTIFIC WORLD JOURNAL	39
GEOCHRONOMETRIA	39	15
PALEOCEANOGRAPHY	39	4
MAMMAL RESEARCH	39	39
WORLD JOURNAL OF MICROBIOLOGY & BIOTECHNOLOGY	39	8
IAWA JOURNAL	39	9
CHEST	39	4
ODONATOLOGICA	39	10
TRANSACTIONS OF THE AMERICAN INSTITUTE OF MINING AND METALLURGICAL ENGINEERS	39
INTERNATIONAL JOURNAL OF SPELEOLOGY	39	21
ATMOSPHERE-OCEAN	39	7
AGRICULTURAL WATER MANAGEMENT	39	12
ASIAN JOURNAL OF CHEMISTRY	39
JOURNAL OF WILDERNESS MEDICINE	39
AEOLIAN RESEARCH	38	25
FLORIDA ENTOMOLOGIST	38	10
RANGE MANAGEMENT AND AGROFORESTRY	38	23
SALAMANDRA	38	23
GEOGRAPHIA TECHNICA	38	9
DIATOM RESEARCH	38	9
SURVEYS IN GEOPHYSICS	38	14
AQUATIC GEOCHEMISTRY	38	6
STRATIGRAPHY	38	26
CLINICAL INFECTIOUS DISEASES	38	4
BULLETIN OF ENVIRONMENTAL CONTAMINATION AND TOXICOLOGY	38	18
PLANT SPECIES BIOLOGY	38	11
JOURNAL OF ANIMAL AND PLANT SCIENCES	38	27
AFRICAN JOURNAL OF BIOTECHNOLOGY	38
GENETICA	38	7
TUEXENIA	38	30
REVISTA GEOLOGICA DE CHILE	37
CANADIAN JOURNAL OF SOIL SCIENCE	37	5
SYMBIOSIS	37	10
CURRENT ANTHROPOLOGY	37	7
BOLLETTINO DELLA SOCIETA PALEONTOLOGICA ITALIANA	37	18
ENERGY POLICY	37	8
GEOLOGIE EN MIJNBOUW	37
ANNALS OF THE AMERICAN ASSOCIATION OF GEOGRAPHERS	37	37
TRANSACTIONS-AMERICAN GEOPHYSICAL UNION	37
SPORTS MEDICINE	37	5
JOURNAL OF SUSTAINABLE TOURISM	37	20
CHEMISTRY & BIODIVERSITY	37	13
JOURNAL OF GEOPHYSICAL RESEARCH-SPACE PHYSICS	37	9
CONTRIBUTIONS TO GEOPHYSICS AND GEODESY	37	21
ENERGY	37	15
NATURAL HISTORY	37	2
VETERINARY RECORD	37	6
ACTA GEODYNAMICA ET GEOMATERIALIA	36	10
MEDICAL AND VETERINARY ENTOMOLOGY	36	8
JOURNAL OF THE AMERICAN MOSQUITO CONTROL ASSOCIATION	36	3
MOLECULAR BIOLOGY AND EVOLUTION	36	10
ITALIAN JOURNAL OF ENGINEERING GEOLOGY AND ENVIRONMENT	36	15
NATURE CLIMATE CHANGE	36	14
PLANT ECOLOGY AND EVOLUTION	36	18
SPRINGERPLUS	36	22
INTERNATIONAL JOURNAL OF SEDIMENT RESEARCH	36	19
ARCHAEOLOGY ETHNOLOGY AND ANTHROPOLOGY OF EURASIA	36	10
COLLEGIUM ANTROPOLOGICUM	36
HISTORICAL BIOLOGY	36	19
GEOMICROBIOLOGY JOURNAL	36	15
EKOLOJI	36	24
CRUSTACEANA	36	8
HEALTH PHYSICS	36	1
USDA FOREST SERVICE INTERMOUNTAIN RESEARCH STATION RESEARCH PAPER	36
FLAVOUR AND FRAGRANCE JOURNAL	36	2
GLOBAL ENVIRONMENTAL CHANGE-HUMAN AND POLICY DIMENSIONS	36	12
JOURNAL OF MOLLUSCAN STUDIES	36	11
ASIA-PACIFIC JOURNAL OF ATMOSPHERIC SCIENCES	36	20
GEOMORPHOLOGIE-RELIEF PROCESSUS ENVIRONNEMENT	36	11
FOLIA GEOBOTANICA & PHYTOTAXONOMICA	36
NUOVO CIMENTO DELLA SOCIETA ITALIANA DI FISICA C-GEOPHYSICS AND SPACE PHYSICS	35
AUSTRALIAN SYSTEMATIC BOTANY	35	14
AMERICAN ETHNOLOGIST	35	2
EXPERIMENTAL AND APPLIED ACAROLOGY	35	16
JOURNAL OF TRAVEL MEDICINE	35	9
JOURNAL OF PHYCOLOGY	35	7
ISME JOURNAL	35	17
SEED SCIENCE AND TECHNOLOGY	35	3
RELIABILITY ENGINEERING & SYSTEM SAFETY	35
PHYSIOLOGIA PLANTARUM	35	7
EUROPEAN JOURNAL OF REMOTE SENSING	35	21
ACTA PHYSIOLOGIAE PLANTARUM	35	13
MARINE AND FRESHWATER RESEARCH	35	10
INTERNATIONAL JOURNAL OF ACAROLOGY	35	7
EVOLUTIONARY ECOLOGY	35	10
PROGRESS IN PHYSICAL GEOGRAPHY	35	11
CANDOLLEA	34	5
FORBES	34	1
PLANETARY AND SPACE SCIENCE	34	9
AUSTRALIAN JOURNAL OF ECOLOGY	34
RUSSIAN JOURNAL OF GENETICS	34	9
PALAEONTOLOGISCHE ZEITSCHRIFT	34	9
JOURNAL OF HYDRAULIC ENGINEERING	34	14
VETERINARY MICROBIOLOGY	34	11
HOLARCTIC ECOLOGY	34
JOURNAL OF INTEGRATIVE PLANT BIOLOGY	34
EVOLUTIONARY ECOLOGY RESEARCH	34	1
JOURNAL OF LATIN AMERICAN AND CARIBBEAN ANTHROPOLOGY	34	15
PHYSICS AND CHEMISTRY OF THE EARTH PART B-HYDROLOGY OCEANS AND ATMOSPHERE	34
APIDOLOGIE	34	4
WATER RESOURCES	34	22
INDIAN JOURNAL OF HORTICULTURE	34	15
INVESTIGATIVE OPHTHALMOLOGY & VISUAL SCIENCE	34	7
BOTANICAL REVIEW	34	7
REVISTA MEXICANA DE CIENCIAS GEOLOGICAS	34	8
ANAIS DA ACADEMIA BRASILEIRA DE CIENCIAS	34	16
ATMOSPHERIC SCIENCE LETTERS	34	19
CONTINENTAL SHELF RESEARCH	34	8
SCIENCE ADVANCES	34	34
BIOSCIENCE	34	6
BIOTA NEOTROPICA	34	18
PHILOSOPHICAL TRANSACTIONS OF THE ROYAL SOCIETY A-MATHEMATICAL PHYSICAL AND ENGINEERING SCIENCES	34	2
GEODESY AND GEODYNAMICS	34	29
ACTA BOTANICA CROATICA	34	19
BEHAVIOURAL PROCESSES	33	11
NONLINEAR ANALYSIS-THEORY METHODS & APPLICATIONS	33	5
GEOGRAPHIE PHYSIQUE ET QUATERNAIRE	33
MIRES AND PEAT	33	19
PLANT PHYSIOLOGY	33	9
GEOTECHNICAL AND GEOLOGICAL ENGINEERING	33	24
ANNALS OF FOREST RESEARCH	33	19
ACTA ENTOMOLOGICA MUSEI NATIONALIS PRAGAE	33	19
NUCLEAR INSTRUMENTS & METHODS IN PHYSICS RESEARCH SECTION A-ACCELERATORS SPECTROMETERS DETECTORS AND ASSOCIATED EQUIPMENT	33	3
JOURNAL OF GEOSCIENCES	33	11
CLIMATE	33	32
JOURNAL OF WIND ENGINEERING AND INDUSTRIAL AERODYNAMICS	33	10
CROP SCIENCE	33	3
APPLIED RADIATION AND ISOTOPES	33	5
JOURNAL OF ASIA-PACIFIC ENTOMOLOGY	33	19
SYDOWIA	33	9
EVOLUTIONARY APPLICATIONS	33	17
SILVA FENNICA	33	4
MOSCOW UNIVERSITY GEOLOGY BULLETIN	33	12
BIOMED RESEARCH INTERNATIONAL	33	23
ACTA BOTANICA GALLICA	33
METHODS IN ECOLOGY AND EVOLUTION	32	24
NATIONAL GEOGRAPHIC	32
ACTA HERPETOLOGICA	32	11
EKONOMIKA POLJOPRIVREDA-ECONOMICS OF AGRICULTURE	32	11
JOURNAL OF FORAMINIFERAL RESEARCH	32	7
REMOTE SENSING LETTERS	32	22
JOURNAL OF THE GEOGRAPHICAL INSTITUTE JOVAN CVIJIC SASA	32	13
DATA IN BRIEF	32	32
JOURNAL OF THE AMERICAN VETERINARY MEDICAL ASSOCIATION	32
PERIODICUM BIOLOGORUM	32	6
CURRENT ZOOLOGY	32	14
BMC GENOMICS	32	18
SOUTH AMERICAN JOURNAL OF HERPETOLOGY	32	19
INTERNATIONAL JOURNAL OF GEOMATE	32	28
ENERGIES	32	29
PARASITOLOGY	32	7
LAND	32	27
SYSTEMATIC BIOLOGY	32	9
JOURNAL OF ENVIRONMENTAL PLANNING AND MANAGEMENT	32	18
JOURNAL OF MEDICINAL PLANTS RESEARCH	32
CANADIAN JOURNAL OF MICROBIOLOGY	31	11
CALDASIA	31	9
AQUATIC BOTANY	31	10
ANNALS OF CARNEGIE MUSEUM	31	7
SMALL-SCALE FORESTRY	31	15
PLANT SCIENCE TODAY	31	30
JOURNAL OF CAVE AND KARST STUDIES	31	10
JOURNAL OF VECTOR ECOLOGY	31	7
NOTULAE BOTANICAE HORTI AGROBOTANICI CLUJ-NAPOCA	31	10
BULLETIN OF EARTHQUAKE ENGINEERING	31	13
INTERNATIONAL JOURNAL OF AGRICULTURE AND BIOLOGY	31	15
JOURNAL OF CRUSTACEAN BIOLOGY	31	7
GEOLOGY OF ORE DEPOSITS	31	9
COMPTES RENDUS HEBDOMADAIRES DES SEANCES DE L ACADEMIE DES SCIENCES SERIE D	31
ENVIRONMENT INTERNATIONAL	31	7
GLOBAL NEST JOURNAL	31	14
NEW ENGLAND JOURNAL OF MEDICINE	31
GEO-MARINE LETTERS	30	3
JOURNAL OF DISASTER RESEARCH	30	16
GISCIENCE & REMOTE SENSING	30	19
AREA	30	9
TRANSYLVANIAN REVIEW	30	8
MILITARY MEDICINE	30	4
JOURNAL OF AEROSOL SCIENCE	30	1
INTERNATIONAL JOURNAL OF GEOGRAPHICAL INFORMATION SCIENCE	30	10
BRAZILIAN JOURNAL OF BIOLOGY	30	9
JOURNAL OF SUSTAINABLE AGRICULTURE	30
HUMAN ORGANIZATION	30	3
GEOCHEMISTRY INTERNATIONAL	30	8
NEAR SURFACE GEOPHYSICS	30	8
JOURNAL OF AGRICULTURAL ENGINEERING	30	8
FOREST SCIENCE AND TECHNOLOGY	30	13
TROPICAL ANIMAL HEALTH AND PRODUCTION	30	11
MAN IN INDIA	29
AGRONOMY JOURNAL	29	4
BALTIC FORESTRY	29	20
RESPIRATORY PHYSIOLOGY & NEUROBIOLOGY	29	8
ACCIDENT ANALYSIS AND PREVENTION	29	15
AFRICAN ZOOLOGY	29	4
JOURNAL OF METEOROLOGICAL RESEARCH	29	25
JOURNAL OF FLUID MECHANICS	29	7
JOURNAL OF PETROLEUM SCIENCE AND ENGINEERING	29	20
MICROBIOLOGY RESOURCE ANNOUNCEMENTS	29	24
JOURNAL OF EXPERIMENTAL BOTANY	29	5
ARDEA	29	3
PHYSICAL REVIEW D	29	4
MEDITERRANEAN ARCHAEOLOGY & ARCHAEOMETRY	29	20
ANNALS OF HUMAN BIOLOGY	29	3
ACAROLOGIA	29	11
SOLAR ENERGY	29	9
GEOMAGNETISM AND AERONOMY	29	15
NEMATOLOGY	29	5
NORSK GEOGRAFISK TIDSSKRIFT-NORWEGIAN JOURNAL OF GEOGRAPHY	29	9
JOURNAL OF FISH AND WILDLIFE MANAGEMENT	29	21
CROP PROTECTION	29	10
ANNALS OF MICROBIOLOGY	29	16
JOURNAL OF ENVIRONMENTAL MONITORING	28
CLINICAL AND EXPERIMENTAL OPHTHALMOLOGY	28	2
JOURNAL OF BIOSCIENCES	28	4
ZOOLOGIA	28	9
INTERNATIONAL JOURNAL OF THE HISTORY OF SPORT	28	12
WETLANDS ECOLOGY AND MANAGEMENT	28	18
AQUATIC ECOLOGY	28	9
TELOPEA	28	18
RISK ANALYSIS	28	1
GFF	28	6
AGRICULTURAL AND FOREST ENTOMOLOGY	28	6
SOLAR PHYSICS	28	12
JOURNAL OF CULTURAL HERITAGE	28	13
ANNALS OF TOURISM RESEARCH	28	3
INVASIVE PLANT SCIENCE AND MANAGEMENT	28	5
JOURNAL OF ULTRASOUND IN MEDICINE	28	18
GRASS AND FORAGE SCIENCE	28	10
PALAEONTOLOGIA ELECTRONICA	28	9
ENVIRONMENTAL ARCHAEOLOGY	28	14
MITIGATION AND ADAPTATION STRATEGIES FOR GLOBAL CHANGE	28	11
AMERICAN ANTHROPOLOGIST	28	1
ARCHIVES OF OPHTHALMOLOGY	28
AFRICAN JOURNAL OF HERPETOLOGY	28	8
INDIAN JOURNAL OF MEDICAL RESEARCH	28	3
AMPHIBIAN & REPTILE CONSERVATION	28	22
ECOHEALTH	28	14
ENVIRONMENTAL GEOCHEMISTRY AND HEALTH	28	12
CENTRAL EUROPEAN JOURNAL OF GEOSCIENCES	28
BMC PUBLIC HEALTH	28	13
CANADIAN GEOGRAPHER-GEOGRAPHE CANADIEN	28	2
AFRICAN ENTOMOLOGY	28	7
JOURNAL OF WATER AND CLIMATE CHANGE	28	22
CANADIAN JOURNAL OF PLANT SCIENCE	28	2
LANCET	28	2
MAMMAL STUDY	28	16
PHYSICS AND CHEMISTRY OF THE EARTH PART A-SOLID EARTH AND GEODESY	28
POPULATION ECOLOGY	28	9
TEXAS JOURNAL OF SCIENCE	27
CURRENT MICROBIOLOGY	27	6
PHILOSOPHICAL TRANSACTIONS OF THE ROYAL SOCIETY B-BIOLOGICAL SCIENCES	27	6
SOCIAL SCIENCE & MEDICINE	27	1
JOURNAL OF MEDICAL VIROLOGY	27	2
NEW ZEALAND JOURNAL OF ZOOLOGY	27	4
JOURNAL OF THE SCIENCE OF FOOD AND AGRICULTURE	27	8
JOURNAL OF HELMINTHOLOGY	27	6
TRANSACTIONS OF THE ROYAL SOCIETY OF EDINBURGH-EARTH SCIENCES	27
JOURNAL OF THE PALAEONTOLOGICAL SOCIETY OF INDIA	27	19
ATMOSPHERIC POLLUTION RESEARCH	27	21
REVISTA DE CHIMIE	27	16
FRONTIERS IN GENETICS	27	25
MARINE MICROPALEONTOLOGY	27	5
INTERNATIONALE REVUE DER GESAMTEN HYDROBIOLOGIE	27
ARCHIVES OF INTERNAL MEDICINE	27
SUMARSKI LIST	27	15
SCOTTISH GEOGRAPHICAL JOURNAL	27	6
JOURNAL OF AGRICULTURAL SCIENCE	27	6
GLOBAL ECOLOGY AND BIOGEOGRAPHY LETTERS	27
POLAR SCIENCE	27	14
GENOME	27	4
ENVIRONMENTAL RESEARCH	27	14
DOKLADI NA BOLGARSKATA AKADEMIYA NA NAUKITE	27
NATURE CONSERVATION-BULGARIA	27	24
JOURNAL OF CHINA UNIVERSITY OF GEOSCIENCES	27
ENERGY AND BUILDINGS	27	14
RAPID COMMUNICATIONS IN MASS SPECTROMETRY	27	3
BOTANICAL SCIENCES	27	23
APPLIED ANIMAL BEHAVIOUR SCIENCE	27	2
PLANT DIVERSITY	27	27
JOURNAL OF ANTHROPOLOGICAL RESEARCH	27	9
BMC PLANT BIOLOGY	26	12
PLANT PATHOLOGY	26	15
PUBLICATIONS OF THE ASTRONOMICAL SOCIETY OF THE PACIFIC	26	7
INSECTES SOCIAUX	26	7
REVIEWS OF GEOPHYSICS	26	8
BMC VETERINARY RESEARCH	26	16
INTERNATIONAL JOURNAL OF SPORTS PHYSIOLOGY AND PERFORMANCE	26	16
JOURNAL OF CONCHOLOGY	26	3
REVUE D ECOLOGIE-LA TERRE ET LA VIE	26	1
CARIBBEAN JOURNAL OF SCIENCE	26
INDIAN JOURNAL OF EXPERIMENTAL BIOLOGY	26	18
EXTREMOPHILES	26	11
JOURNAL OF ADVANCES IN MODELING EARTH SYSTEMS	26	22
THERIOGENOLOGY	26	7
AMERICAN JOURNAL OF EPIDEMIOLOGY	26	2
INTERCIENCIA	26	2
JOURNAL OF THE WEST	26	1
PHARMACEUTICAL BIOLOGY	26	6
AFRICAN JOURNAL OF AGRICULTURAL RESEARCH	26
BULLETIN OF ENTOMOLOGICAL RESEARCH	26	3
JOURNAL OF VETERINARY MEDICAL SCIENCE	26	12
JOURNAL OF PHYSIOLOGY-LONDON	26	6
JOURNAL OF MINERALOGICAL AND PETROLOGICAL SCIENCES	26	12
EARTH INTERACTIONS	26	6
BIOCHEMICAL GENETICS	26	1
ORNIS FENNICA	26	6
NUTRIENT CYCLING IN AGROECOSYSTEMS	26	3
FRONTIERS IN ENVIRONMENTAL SCIENCE	26	24
ARCHITECTURAL RECORD	26
ACTA ORNITHOLOGICA	26	5
MAMMAL REVIEW	26	7
PLAINS ANTHROPOLOGIST	26
ROYAL SOCIETY OPEN SCIENCE	26	25
SYSTEMATIC AND APPLIED ACAROLOGY	25	19
ACTA GEODAETICA ET GEOPHYSICA	25	19
NEW ZEALAND JOURNAL OF AGRICULTURAL RESEARCH	25
PETROLEUM GEOSCIENCE	25	1
TOURISM GEOGRAPHIES	25	12
AMERICAN JOURNAL OF POTATO RESEARCH	25	9
BRITISH MEDICAL JOURNAL	25
BRAZILIAN JOURNAL OF BOTANY	25	17
IRANIAN JOURNAL OF EARTH SCIENCES	25	11
DIVERSITY-BASEL	25	25
TRANSACTIONS OF THE ROYAL SOCIETY OF TROPICAL MEDICINE AND HYGIENE	25	3
ANIMAL REPRODUCTION SCIENCE	25	6
SOUTHERN MEDICAL JOURNAL	25	1
MONTANA-THE MAGAZINE OF WESTERN HISTORY	25	1
MATHEMATICAL PROBLEMS IN ENGINEERING	25	19
ATMOSPHERIC AND OCEANIC SCIENCE LETTERS	25	10
APPLIED WATER SCIENCE	25	25
NEW SCIENTIST	25
ARID ECOSYSTEMS	25	15
ENTOMOLOGICA SCANDINAVICA	25
IEEE ACCESS	25	25
CLINICAL JOURNAL OF SPORT MEDICINE	25	6
SHILAP-REVISTA DE LEPIDOPTEROLOGIA	25	19
EARTHQUAKE SPECTRA	25	10
COMPARATIVE BIOCHEMISTRY AND PHYSIOLOGY A-MOLECULAR & INTEGRATIVE PHYSIOLOGY	25	3
EUROPEAN JOURNAL OF PLANT PATHOLOGY	25	12
KNOWLEDGE AND MANAGEMENT OF AQUATIC ECOSYSTEMS	25	15
RESEARCH JOURNAL OF PHARMACEUTICAL BIOLOGICAL AND CHEMICAL SCIENCES	25	25
GEOCHEMISTRY-EXPLORATION ENVIRONMENT ANALYSIS	25	6
APPLIED SCIENCES-BASEL	25	25
JOURNAL OF HISTORICAL GEOGRAPHY	25	9
JOURNAL OF RESEARCH OF THE US GEOLOGICAL SURVEY	25
FORKTAIL	25	8
REVISTA BRASILEIRA DE ENTOMOLOGIA	25	9
ARTS OF ASIA	25	3
PHOTONIRVACHAK-JOURNAL OF THE INDIAN SOCIETY OF REMOTE SENSING	24
ENERGY CONVERSION AND MANAGEMENT	24	9
REVISTA CHAPINGO SERIE CIENCIAS FORESTALES Y DEL AMBIENTE	24	8
JOURNAL OF MATHEMATICAL ANALYSIS AND APPLICATIONS	24	8
GEOPHYSICAL PROSPECTING	24	7
ANTHROPOS	24	5
INLAND WATERS	24	22
DISEASES OF AQUATIC ORGANISMS	24	5
PALYNOLOGY	24	15
ECOLOGICAL COMPLEXITY	24	9
JOURNAL OF APPLIED ENTOMOLOGY-ZEITSCHRIFT FUR ANGEWANDTE ENTOMOLOGIE	24
MOLECULAR BIOLOGY REPORTS	24	6
PROCEEDINGS OF THE LINNEAN SOCIETY OF NEW SOUTH WALES	24	11
CAMBRIDGE ARCHAEOLOGICAL JOURNAL	24	11
JOURNAL OF ASIA-PACIFIC BIODIVERSITY	24	24
ETHNOHISTORY	24	3
FOREST ECOSYSTEMS	24	24
BULLETIN DE L ACADEMIE POLONAISE DES SCIENCES-SERIE DES SCIENCES DE LA TERRE	24
ADVANCES IN CLIMATE CHANGE RESEARCH	24	20
PLANT CELL TISSUE AND ORGAN CULTURE	24	11
ARCHIVES OF VIROLOGY	24	6
ANTHROPOLOGICAL QUARTERLY	24	3
JOURNAL OF ENTOMOLOGICAL SCIENCE	24	4
ACTA BOTANICA SINICA	24
SOIL USE AND MANAGEMENT	24	5
AVIAN RESEARCH	24	22
INTERPRETATION-A JOURNAL OF SUBSURFACE CHARACTERIZATION	24	20
GENERAL AND COMPARATIVE ENDOCRINOLOGY	24	4
ARCTIC ANTHROPOLOGY	24	2
AVIAN CONSERVATION AND ECOLOGY	24	15
MICROCHEMICAL JOURNAL	24	9
GEOGRAPHY COMPASS	24	3
ARDEOLA-INTERNATIONAL JOURNAL OF ORNITHOLOGY	24	5
INLAND WATER BIOLOGY	24	11
EARTH SCIENCES RESEARCH JOURNAL	24	9
PROCEEDINGS OF THE NATIONAL ACADEMY OF SCIENCES INDIA SECTION B-BIOLOGICAL SCIENCES	24
EMU	24	1
ROMANIAN REPORTS IN PHYSICS	24	12
CENTRAL EUROPEAN FORESTRY JOURNAL	24	21
JOURNAL OF PLANT NUTRITION	24	13
VETERINARY JOURNAL	24	2
LANDSCAPE AND ECOLOGICAL ENGINEERING	24	12
ELEMENTS	24	9
NEW ZEALAND JOURNAL OF MARINE AND FRESHWATER RESEARCH	24	3
INDIAN JOURNAL OF BIOTECHNOLOGY	24	11
RADIO SCIENCE	24	4
QUAESTIONES GEOGRAPHICAE	24	14
NORWEGIAN JOURNAL OF GEOLOGY	24	5
BOTANICAL BULLETIN OF ACADEMIA SINICA	24
ACTA METEOROLOGICA SINICA	24
TROPICS	23	8
A + U-ARCHITECTURE AND URBANISM	23	3
EUROPEAN RESPIRATORY JOURNAL	23	1
JOURNAL OF APPLIED ENTOMOLOGY	23	9
APPLICATIONS IN PLANT SCIENCES	23	11
VERTEBRATE ZOOLOGY	23	14
BANGLADESH JOURNAL OF BOTANY	23	13
FRONTIERS IN PSYCHOLOGY	23	17
ERDE	23	10
ANNALS OF GLACIOLOGY, VOL 31, 2000	23
LIMNETICA	23	14
MALARIA JOURNAL	23	7
MITOCHONDRIAL DNA PART A	23	23
NATURWISSENSCHAFTEN	23
POLAR RESEARCH	23	6
LITHOLOGY AND MINERAL RESOURCES	23	8
OPEN GEOSCIENCES	23	23
BMC ECOLOGY	23	19
AGROCIENCIA	23	10
MYCOSCIENCE	23	13
JOURNAL OF STRENGTH AND CONDITIONING RESEARCH	23	7
ANIMAL BIODIVERSITY AND CONSERVATION	23	14
ANIMAL	23	9
AMERICAN ASSOCIATION OF PETROLEUM GEOLOGISTS BULLETIN	23
CLIMATE AND DEVELOPMENT	23	18
PLANT SOIL AND ENVIRONMENT	23	4
EARTH SYSTEM DYNAMICS	23	20
COMPTES RENDUS HEBDOMADAIRES DES SEANCES DE L ACADEMIE DES SCIENCES	23
NEOTROPICAL ICHTHYOLOGY	23	5
INDIAN VETERINARY JOURNAL	23
JOURNAL OF FOOD SCIENCE AND TECHNOLOGY-MYSORE	23	16
JOURNAL OF HYDRAULIC ENGINEERING-ASCE	23
JOURNAL OF SUSTAINABLE FORESTRY	23	17
INFECTION GENETICS AND EVOLUTION	23	12
AEROBIOLOGIA	23	11
JOURNAL OF SYSTEMATIC PALAEONTOLOGY	23	17
LIMNOLOGY	23	5
AMERICAN JOURNAL OF VETERINARY RESEARCH	23	1
HYDROLOGY	23	23
COMPTES RENDUS BIOLOGIES	22	5
RUSSIAN JOURNAL OF PLANT PHYSIOLOGY	22	4
ENVIRONMENT DEVELOPMENT AND SUSTAINABILITY	22	22
3 BIOTECH	22	20
INTERNATIONAL JOURNAL OF ENVIRONMENT AND POLLUTION	22	4
CONTRIBUTIONS TO ZOOLOGY	22	5
VELIGER	22
ANNUAL REVIEW OF EARTH AND PLANETARY SCIENCES	22
PROTOPLASMA	22	8
OPHTHALMIC EPIDEMIOLOGY	22	1
PLANT GENETIC RESOURCES-CHARACTERIZATION AND UTILIZATION	22	9
WATER INTERNATIONAL	22	5
SOUTHERN AFRICAN HUMANITIES	22	5
ENERGY EXPLORATION & EXPLOITATION	22	12
AMERICAN BEE JOURNAL	22
PROGRESS IN NATURAL SCIENCE-MATERIALS INTERNATIONAL	22
PACIFIC SCIENCE	22	2
SUSTAINABLE WATER RESOURCES MANAGEMENT	22	22
JAMA-JOURNAL OF THE AMERICAN MEDICAL ASSOCIATION	22	3
ONDERSTEPOORT JOURNAL OF VETERINARY RESEARCH	22	1
REGULATED RIVERS-RESEARCH & MANAGEMENT	22
PHYSICAL REVIEW E	22	3
JOURNAL OF ECOLOGICAL ENGINEERING	22	20
WILDLIFE MONOGRAPHS	22	2
GEOPERSIA	22	14
INDIAN JOURNAL OF GENETICS AND PLANT BREEDING	22	6
JOURNAL OF APICULTURAL RESEARCH	22	7
ZOO BIOLOGY	22	10
HUMAN AND ECOLOGICAL RISK ASSESSMENT	22	15
TRANSACTIONS OF THE ASABE	22	4
JOURNAL OF THE ROYAL ANTHROPOLOGICAL INSTITUTE	22	3
CORROSION	22
NUCLEAR PHYSICS B-PROCEEDINGS SUPPLEMENTS	21
GEOJOURNAL	21	5
USDA FOREST SERVICE PACIFIC NORTHWEST RESEARCH STATION RESEARCH PAPER	21
KASTAMONU UNIVERSITY JOURNAL OF FORESTRY FACULTY	21	9
INJURY-INTERNATIONAL JOURNAL OF THE CARE OF THE INJURED	21	8
HASELTONIA	21	7
KSCE JOURNAL OF CIVIL ENGINEERING	21	9
INDIAN JOURNAL OF CHEMISTRY SECTION B-ORGANIC CHEMISTRY INCLUDING MEDICINAL CHEMISTRY	21
WATERBIRDS	21	4
JOURNAL DE PHYSIQUE IV	21
ACTA SCIENTIARUM POLONORUM-FORMATIO CIRCUMIECTUS	21	17
SCIENTIFIC PAPERS-SERIES A-AGRONOMY	21	11
LANDSCAPE ARCHITECTURE	21
JOURNAL OF MORPHOLOGY	21	4
ENVIRONMENTAL MODELING & ASSESSMENT	21	6
JOURNAL OF TROPICAL METEOROLOGY	21	8
ECOTOXICOLOGY	21	5
CLEAN-SOIL AIR WATER	21	5
JOURNAL OF INSECT PHYSIOLOGY	21	3
SPATIAL INFORMATION RESEARCH	21	21
JOURNAL OF THE AMERICAN MEDICAL ASSOCIATION	21
JOURNAL OF APPLIED ICHTHYOLOGY	21	16
RADIOCHIMICA ACTA	21	2
GEOFISICA INTERNACIONAL	21	6
INTERNATIONAL JOURNAL OF RIVER BASIN MANAGEMENT	21	14
GEOLOGICAL SOCIETY OF AMERICA MEMOIRS	21
AUSTRALIAN GEOGRAPHER	21	5
EARTH SCIENCE INFORMATICS	21	14
ARTHROPODA SELECTA	21	21
PETROLOGY	21	2
HEREDITAS	21	1
JOURNAL OF MICROBIOLOGY	21	10
CHINESE JOURNAL OF POPULATION RESOURCES AND ENVIRONMENT	21	2
CROATIAN JOURNAL OF FOREST ENGINEERING	21	8
AMERICAN JOURNAL OF NURSING	21
RUSSIAN JOURNAL OF PACIFIC GEOLOGY	21	9
COMPARATIVE CYTOGENETICS	21	10
SEED SCIENCE RESEARCH	21	7
JOURNAL OF APPLIED RESEARCH ON MEDICINAL AND AROMATIC PLANTS	21	17
ENTOMON	21
PEDIATRICS	21	2
HERPETOLOGICAL MONOGRAPHS	21	5
SOIL AND WATER RESEARCH	21	9
ACTA BIOLOGICA CRACOVIENSIA SERIES BOTANICA	21	1
AMERICAN JOURNAL OF EMERGENCY MEDICINE	21	10
ANIMAL GENETICS	21	6
PROCEEDINGS OF THE INDIAN ACADEMY OF SCIENCES-PLANT SCIENCES	20
ACTA AGRICULTURAE SCANDINAVICA SECTION B-SOIL AND PLANT SCIENCE	20	6
ACTA GEODAETICA ET GEOPHYSICA HUNGARICA	20
PHYSIOLOGY & BEHAVIOR	20	5
VIRUSES-BASEL	20	15
CRYPTOGAMIE ALGOLOGIE	20	7
PHYCOLOGIA	20	2
DYNAMICS OF ATMOSPHERES AND OCEANS	20	9
EUROPEAN JOURNAL OF APPLIED PHYSIOLOGY AND OCCUPATIONAL PHYSIOLOGY	20
RESEARCH IN ASTRONOMY AND ASTROPHYSICS	20	13
JOURNAL OF IRRIGATION AND DRAINAGE ENGINEERING	20	11
BIOLOGICAL CONTROL	20	5
JOURNAL OF MICROPALAEONTOLOGY	20	4
ASIA PACIFIC JOURNAL OF CLINICAL NUTRITION	20	3
INTERNATIONAL JOURNAL OF WATER RESOURCES DEVELOPMENT	20	9
FOLIA BIOLOGICA-KRAKOW	20	2
NOMADIC PEOPLES	20	5
GEORISK-ASSESSMENT AND MANAGEMENT OF RISK FOR ENGINEERED SYSTEMS AND GEOHAZARDS	20	7
ANNALI DI BOTANICA	20	2
IDOJARAS	20	11
JOURNAL OF HYDRAULIC RESEARCH	20	3
JOURNAL FOR THE STUDY OF RELIGION NATURE AND CULTURE	20	8
ICHTHYOLOGICAL RESEARCH	20	9
JOURNAL OF THE ENTOMOLOGICAL RESEARCH SOCIETY	20	9
ANALES DEL JARDIN BOTANICO DE MADRID	20	7
JOURNAL OF CLINICAL AND DIAGNOSTIC RESEARCH	20	13
EARTH SCIENCES HISTORY	20	12
AUSTRIAN JOURNAL OF FOREST SCIENCE	20	10
SCIENTIFIC AMERICAN	20	1
RIVISTA DI METEOROLOGIA AERONAUTICA	20
INTERNATIONAL JOURNAL OF ENVIRONMENTAL ANALYTICAL CHEMISTRY	20	2
SOUTHWESTERN ENTOMOLOGIST	20	10
TRANSACTIONS OF THE AMERICAN ENTOMOLOGICAL SOCIETY	20	5
EXPERIMENTAL AGRICULTURE	20	7
KIVA-JOURNAL OF SOUTHWESTERN ANTHROPOLOGY AND HISTORY	20	10
INSECT SYSTEMATICS & EVOLUTION	20	5
ISRAEL JOURNAL OF PLANT SCIENCES	20	4
ANIMAL BIOLOGY	20	5
OUTLOOK ON AGRICULTURE	20	1
GEOGRAPHICA PANNONICA	20	5
SN APPLIED SCIENCES	20	20
INTERNATIONAL JOURNAL OF MOLECULAR SCIENCES	20	8
ANNALS OF INTERNAL MEDICINE	20
INSECT SCIENCE	20	8
PRESENT ENVIRONMENT AND SUSTAINABLE DEVELOPMENT	20	16
MYCOKEYS	19	18
AIR QUALITY ATMOSPHERE AND HEALTH	19	15
FRONTIERS IN ECOLOGY AND THE ENVIRONMENT	19	6
CIVIL ENGINEERING	19	1
ENTOMOLOGICAL SCIENCE	19	4
ISRAEL JOURNAL OF ECOLOGY & EVOLUTION	19	7
ANNALES DES SCIENCES FORESTIERES	19
RADIOACTIVE WASTE MANAGEMENT AND ENVIRONMENTAL RESTORATION	19
VETERINARY PATHOLOGY	19	1
ANNALS OF HUMAN GENETICS	19	4
ANIMAL PRODUCTION SCIENCE	19	6
CURRENT BIOLOGY	19	8
JOURNAL OF PHYSICS G-NUCLEAR AND PARTICLE PHYSICS	19	1
JOURNAL OF THE ACOUSTICAL SOCIETY OF AMERICA	19	4
ENVIRONMENTAL SCIENCE-PROCESSES & IMPACTS	19	10
JOURNAL OF LEISURE RESEARCH	19	2
PALAEOWORLD	19	17
USDA FOREST SERVICE PACIFIC SOUTHWEST RESEARCH STATION RESEARCH PAPER	19
UKRAINIAN JOURNAL OF ECOLOGY	19	19
EUROPEAN JOURNAL OF HUMAN GENETICS	19	3
TOURISM MANAGEMENT PERSPECTIVES	19	13
BOREAL ENVIRONMENT RESEARCH	19	3
EMU-AUSTRAL ORNITHOLOGY	19	8
CURRENT ISSUES IN TOURISM	19	12
JOURNAL OF ETHNOBIOLOGY	19	13
FUNGAL BIOLOGY	19	6
JOURNAL OF RURAL HEALTH	19	4
ANNALS OF THORACIC SURGERY	19	1
ARCHIVES DES SCIENCES	19
AMERICAN JOURNAL OF PUBLIC HEALTH	19	4
COMPTES RENDUS DE L ACADEMIE DES SCIENCES DE L URSS	19
ARCHIVES OF AGRONOMY AND SOIL SCIENCE	19	9
EUROPEAN JOURNAL OF FOREST PATHOLOGY	19
JOURNAL OF PLANT BIOCHEMISTRY AND BIOTECHNOLOGY	19	3
DESALINATION AND WATER TREATMENT	19	8
FITOTERAPIA	19	3
JOURNAL OF ENVIRONMENTAL SCIENCE AND HEALTH PART A-TOXIC/HAZARDOUS SUBSTANCES & ENVIRONMENTAL ENGINEERING	19	4
COMPUTERS AND ELECTRONICS IN AGRICULTURE	19	10
SCANDINAVIAN JOURNAL OF HOSPITALITY AND TOURISM	19	11
JOURNAL OF BASIC MICROBIOLOGY	19	11
ACTA PROTOZOOLOGICA	19	4
EKOLOGIA CSFR	19
ACTA HYDROCHIMICA ET HYDROBIOLOGICA	19
VEGETOS	19
JOURNAL OF THE AMERICAN SOCIETY FOR HORTICULTURAL SCIENCE	19	2
BOTANY-BOTANIQUE	19
ROMANIAN JOURNAL OF PHYSICS	19	8
EUROPEAN PLANNING STUDIES	19	10
BMC GENETICS	19	7
JOURNAL OF POLITICAL ECOLOGY	19	13
ANTHROPOCENE	19	14
EARTH AND ENVIRONMENTAL SCIENCE TRANSACTIONS OF THE ROYAL SOCIETY OF EDINBURGH	19	8
JOURNAL OF THE HATTORI BOTANICAL LABORATORY	19
TOURISM ECONOMICS	19	6
BULLETIN OF INSECTOLOGY	19	4
PERCEPTUAL AND MOTOR SKILLS	19	1
LIFE SCIENCE JOURNAL-ACTA ZHENGZHOU UNIVERSITY OVERSEAS EDITION	18
BIOLOGICAL REVIEWS	18	8
MALACOLOGIA	18	4
TELLUS	18
CHEMOECOLOGY	18	2
LWT-FOOD SCIENCE AND TECHNOLOGY	18	9
NAUTILUS	18	3
AFRICAN JOURNAL OF MICROBIOLOGY RESEARCH	18
ANNALS OF TROPICAL MEDICINE AND PARASITOLOGY	18
ORNIS SCANDINAVICA	18
EXPERIMENTAL PHYSIOLOGY	18	7
ANNALES GEOPHYSICAE-ATMOSPHERES HYDROSPHERES AND SPACE SCIENCES	18
INTERNATIONAL JOURNAL OF ODONATOLOGY	18	8
ARTHROPOD-PLANT INTERACTIONS	18	12
SOUTH AFRICAN ARCHAEOLOGICAL BULLETIN	18	5
AQUATIC MICROBIAL ECOLOGY	18	5
JOURNAL OF GENETICS	18	11
GENETIKA-BELGRADE	18	8
JOURNAL OF PALAEOGEOGRAPHY-ENGLISH	18	11
JOURNAL OF CLIMATE CHANGE	18	18
PHYLLOMEDUSA	18	14
INTERNATIONAL JOURNAL OF DIGITAL EARTH	18	10
EARTH AND SPACE SCIENCE	18	18
HORTTECHNOLOGY	18	3
IEEE TRANSACTIONS ON POWER DELIVERY	18	1
CANADIAN WATER RESOURCES JOURNAL	18	7
CEREAL RESEARCH COMMUNICATIONS	18	3
ENVIRONMENTAL HEALTH PERSPECTIVES	18	2
JOURNAL OF BIOSOCIAL SCIENCE	18	1
BULGARIAN JOURNAL OF AGRICULTURAL SCIENCE	18	7
ACTA PARASITOLOGICA	18	7
ASIAN-AUSTRALASIAN JOURNAL OF ANIMAL SCIENCES	18	3
ENVIRONMENTAL HISTORY	18	7
REVISTA BRASILEIRA DE ORNITOLOGIA	18	11
JOURNAL OF APPLIED ANIMAL RESEARCH	18	9
JOURNAL OF DAIRY RESEARCH	18	6
AMERICAN MALACOLOGICAL BULLETIN	18	2
JOURNAL OF GEOPHYSICS AND ENGINEERING	18	6
BMC COMPLEMENTARY AND ALTERNATIVE MEDICINE	18	12
PERFORMANCE RESEARCH	18	16
INTERNATIONAL JOURNAL FOR PARASITOLOGY	18	2
PETROLEUM EXPLORATION AND DEVELOPMENT	18	12
BIOLOGIA PLANTARUM	18	5
JOURNAL OF NATURAL PRODUCTS	18	6
ACTA ASTRONAUTICA	18	6
BRITISH JOURNAL OF OPHTHALMOLOGY	18	6
EXPERIENTIA	18
OPTICAL ENGINEERING	18	1
AMERICAN JOURNAL OF ORTHODONTICS AND DENTOFACIAL ORTHOPEDICS	18	6
HABITAT INTERNATIONAL	18	14
CALCULUS OF VARIATIONS AND PARTIAL DIFFERENTIAL EQUATIONS	18	4
ARTHROPOD SYSTEMATICS & PHYLOGENY	18	11
ENVIRONMENTAL DEVELOPMENT	18	13
ARID LAND RESEARCH AND MANAGEMENT	18	9
TOURISM REVIEW	18	1
PALAEONTOGRAPHICA ABTEILUNG A-PALAOZOOLOGIE-STRATIGRAPHIE	18	3
JOURNAL OF VETERINARY INTERNAL MEDICINE	18	3
JOURNAL OF ENVIRONMENTAL AND ENGINEERING GEOPHYSICS	18	6
ANNALS OF GLACIOLOGY, VOL 32, 2001	18
SURVEY REVIEW	18	5
SCIENCE IN CHINA SERIES E-TECHNOLOGICAL SCIENCES	18
JOURNAL OF SMALL ANIMAL PRACTICE	18
JOURNAL OF FORENSIC SCIENCES	17	4
ASIAN FOLKLORE STUDIES	17
JOURNAL OF SPORTS SCIENCE AND MEDICINE	17	12
BULLETIN OF THE WORLD HEALTH ORGANIZATION	17	1
WULFENIA	17	5
TRANSACTIONS OF THE INSTITUTE OF BRITISH GEOGRAPHERS	17	2
JOURNAL OF INVERTEBRATE PATHOLOGY	17	3
AMERICAN WEST	17
DEFENCE SCIENCE JOURNAL	17	2
RESPIRATION PHYSIOLOGY	17
BIORESOURCE TECHNOLOGY	17	2
GENE	17	11
JOURNAL OF GENERAL VIROLOGY	17	7
ASTRONOMICAL JOURNAL	17	9
APPLIED MICROBIOLOGY AND BIOTECHNOLOGY	17	6
JOURNAL OF CHROMATOGRAPHY A	17	2
AMERICAN JOURNAL OF PHYSIOLOGY-REGULATORY INTEGRATIVE AND COMPARATIVE PHYSIOLOGY	17	2
EUROPEAN COUNTRYSIDE	17	10
BMJ OPEN	17	11
TOXICON	17	8
ENVIRONMENTAL MICROBIOLOGY REPORTS	17	9
JOURNAL OF FOOD COMPOSITION AND ANALYSIS	17	7
ARCHAEOLOGY	17	1
FEMS MICROBIOLOGY LETTERS	17	3
LEGUME RESEARCH	17	12
JOURNAL OF TRAUMA-INJURY INFECTION AND CRITICAL CARE	17
APPLIED GEOMATICS	17	10
ANNALS OF APPLIED BIOLOGY	17	2
JOURNAL OF ANALYTICAL ATOMIC SPECTROMETRY	17	4
FOTTEA	17	9
JOURNAL OF LATIN AMERICAN GEOGRAPHY	17	7
JOURNAL OF HORTICULTURAL SCIENCE & BIOTECHNOLOGY	17	2
AGROECOLOGY AND SUSTAINABLE FOOD SYSTEMS	17	14
PHYTOTHERAPY RESEARCH	17	1
TRANSBOUNDARY AND EMERGING DISEASES	17	15
PHYSICAL REVIEW LETTERS	17	4
MODERN ASIAN STUDIES	17	9
BOTANY LETTERS	17	17
CENTRAL EUROPEAN JOURNAL OF BIOLOGY	17
AMERICAN JOURNAL OF MEDICINE	17	2
RUSSIAN JOURNAL OF EARTH SCIENCES	17	4
SAINS MALAYSIANA	17	7
AFRICAN INVERTEBRATES	17	2
PROCEEDINGS OF THE ACADEMY OF NATURAL SCIENCES OF PHILADELPHIA	17
SYSTEMATIC PARASITOLOGY	17	3
EPIDEMIOLOGY AND INFECTION	17	5
ROMANIAN BIOTECHNOLOGICAL LETTERS	17	4
JOURNAL OF PHYSICS OF THE EARTH	17
KNEE SURGERY SPORTS TRAUMATOLOGY ARTHROSCOPY	17	7
FORENSIC SCIENCE INTERNATIONAL	17	6
INTERNATIONAL SOIL AND WATER CONSERVATION RESEARCH	17	13
HERPETOZOA	17	9
JOURNAL OF CLIMATE AND APPLIED METEOROLOGY	17
ASTROPHYSICS AND SPACE SCIENCE	17	5
CANADIAN VETERINARY JOURNAL-REVUE VETERINAIRE CANADIENNE	17	4
JOURNAL OF HAZARDOUS MATERIALS	17	2
TOURISM	17	6
JOURNAL OF EARTHQUAKE ENGINEERING	16	6
JOURNAL OF INTEGRATIVE AGRICULTURE	16	9
PUBLIC HEALTH NUTRITION	16	4
INDIAN JOURNAL OF FISHERIES	16	3
AMERICAN JOURNAL OF CLINICAL NUTRITION	16	2
HYDROLOGICAL RESEARCH LETTERS	16	7
INTERNATIONAL FORESTRY REVIEW	16	3
SOUTH AFRICAN JOURNAL OF ZOOLOGY	16
SAUDI JOURNAL OF BIOLOGICAL SCIENCES	16	14
APPLIED CLAY SCIENCE	16	8
PLANTS-BASEL	16	16
MITOCHONDRIAL DNA PART B-RESOURCES	16	16
INTERNATIONAL JOURNAL OF ECOSYSTEMS AND ECOLOGY SCIENCE-IJEES	16	16
JOURNAL OF SOIL SCIENCE AND PLANT NUTRITION	16	11
INDIAN JOURNAL OF NATURAL PRODUCTS AND RESOURCES	16	15
JOURNAL OF COMPARATIVE PATHOLOGY	16	4
JOURNAL OF QUANTITATIVE SPECTROSCOPY & RADIATIVE TRANSFER	16	7
CEPHALALGIA	16	5
JOURNAL OF AGROMETEOROLOGY	16	9
ARCHIVES FOR METEOROLOGY GEOPHYSICS AND BIOCLIMATOLOGY SERIES B-THEORETICAL AND APPLIED CLIMATOLOGY	16
KEXUE TONGBAO	16
PALAEOBIODIVERSITY AND PALAEOENVIRONMENTS	16	12
PADDY AND WATER ENVIRONMENT	16	9
MODERN PHYTOMORPHOLOGY	16	10
MINE WATER AND THE ENVIRONMENT	16	7
COMPTES RENDUS DE L ACADEMIE DES SCIENCES SERIE II	16
INSECTS	16	16
INTERNATIONAL JOURNAL OF ENVIRONMENTAL SCIENCE AND TECHNOLOGY	16	9
BUILDING AND ENVIRONMENT	16	5
AMERICAN JOURNAL OF RESPIRATORY AND CRITICAL CARE MEDICINE	16
ZOONOSES AND PUBLIC HEALTH	16	9
PROCEEDINGS OF THE JAPAN ACADEMY SERIES B-PHYSICAL AND BIOLOGICAL SCIENCES	16	2
JARQ-JAPAN AGRICULTURAL RESEARCH QUARTERLY	16	1
ICHNOS-AN INTERNATIONAL JOURNAL FOR PLANT AND ANIMAL TRACES	16	5
TELEMEDICINE AND E-HEALTH	16	9
JOURNAL OF PEDIATRICS	16	1
ZOOLOGICAL RESEARCH	16	16
ENVIRONMENTAL FLUID MECHANICS	16	6
RESEARCH JOURNAL OF BIOTECHNOLOGY	16	9
JOURNAL OF PLANT PHYSIOLOGY	16	2
LEISURE SCIENCES	16	3
WOOD SCIENCE AND TECHNOLOGY	16	1
SOCIOLOGIA RURALIS	16	4
INDIAN JOURNAL OF MICROBIOLOGY	16	6
GEOGRAFIE	16	7
ECOLOGY LAW QUARTERLY	16	3
ESTUARINE COASTAL AND SHELF SCIENCE	16	5
FIELD CROPS RESEARCH	16	4
ANIMAL PRODUCTION	16
SPANISH JOURNAL OF AGRICULTURAL RESEARCH	16	5
ICHTHYOLOGICAL EXPLORATION OF FRESHWATERS	16	5
JOURNAL OF LATIN AMERICAN STUDIES	16	3
RESUSCITATION	16	7
IHERINGIA SERIE ZOOLOGIA	16	7
PHYSIOLOGICAL ZOOLOGY	16
JOURNAL OF THE AMERICAN ACADEMY OF CHILD AND ADOLESCENT PSYCHIATRY	16	4
JOURNAL OF ANIMAL AND VETERINARY ADVANCES	16
WEATHER	16	9
MITOCHONDRIAL DNA	16	4
PLANTA MEDICA	16	2
JOURNAL OF HUMAN GENETICS	16	1
CHINESE ASTRONOMY AND ASTROPHYSICS	15
TOURISM RECREATION RESEARCH	15	9
LANDSCAPE ARCHITECTURE FRONTIERS	15	12
ANIMAL FEED SCIENCE AND TECHNOLOGY	15	3
HISTORICAL ARCHAEOLOGY	15	3
SEISMIC INSTRUMENTS	15	10
ARCHAEOLOGICAL RESEARCH IN ASIA	15	15
JOURNAL OF HERITAGE TOURISM	15	11
EUROPEAN JOURNAL OF PROTISTOLOGY	15	9
JOURNAL OF MATERIAL CULTURE	15	6
GENETICS SELECTION EVOLUTION	15	4
ENTOMOLOGIA GENERALIS	15	2
BMC HEALTH SERVICES RESEARCH	15	5
SOUTHERN JOURNAL OF APPLIED FORESTRY	15
WIND AND STRUCTURES	15	8
JOURNAL OF ANIMAL BREEDING AND GENETICS	15	1
BRIMLEYANA	15
TSCHERMAKS MINERALOGISCHE UND PETROGRAPHISCHE MITTEILUNGEN	15
JOURNAL OF ARCHAEOLOGICAL RESEARCH	15	5
ALLELOPATHY JOURNAL	15	3
APPLIED BIOCHEMISTRY AND BIOTECHNOLOGY	15	6
NATURE-PHYSICAL SCIENCE	15
INTERNATIONAL JOURNAL OF ENVIRONMENTAL RESEARCH	15	6
METALURGIA INTERNATIONAL	15
POLITICAL GEOGRAPHY	15	7
WILEY INTERDISCIPLINARY REVIEWS-WATER	15	13
ASTROPARTICLE PHYSICS	15	4
ZEITSCHRIFT FUR GEOLOGISCHE WISSENSCHAFTEN	15
POSTGRADUATE MEDICAL JOURNAL	15	2
MISCELLANEA GEOGRAPHICA	15	10
JOURNAL OF WATER RESOURCES PLANNING AND MANAGEMENT	15	8
GEOGRAPHICAL RESEARCH	15	4
JOURNAL OF CENTRAL SOUTH UNIVERSITY OF TECHNOLOGY	15
CHUNGARA-REVISTA DE ANTROPOLOGIA CHILENA	15	5
MICROBIOLOGICAL RESEARCH	15	5
JOURNAL OF PURE AND APPLIED MICROBIOLOGY	15	3
NOTA LEPIDOPTEROLOGICA	15	15
ENDANGERED SPECIES RESEARCH	15	8
INTERNATIONAL JOURNAL OF PEST MANAGEMENT	15	3
NEUES JAHRBUCH FUR GEOLOGIE UND PALAONTOLOGIE-MONATSHEFTE	15
WESTERN HISTORICAL QUARTERLY	15	1
SYSTEMATIC AND APPLIED MICROBIOLOGY	15	6
WESTERN JOURNAL OF MEDICINE	15
JOURNAL OF GEOMAGNETISM AND GEOELECTRICITY	15
ACTA ENTOMOLOGICA BOHEMOSLOVACA	15
BANATS JOURNAL OF BIOTECHNOLOGY	15	5
JOURNAL OF CEREBRAL BLOOD FLOW AND METABOLISM	15	2
BELGIAN JOURNAL OF ZOOLOGY	15	3
ECOLOGICAL CHEMISTRY AND ENGINEERING A-CHEMIA I INZYNIERIA EKOLOGICZNA A	15	1
LATIN AMERICAN PERSPECTIVES	15	4
DISASTER PREVENTION AND MANAGEMENT	15	5
JOURNAL OF AGRICULTURE OF THE UNIVERSITY OF PUERTO RICO	15
JOURNAL OF WORLD PREHISTORY	15	5
WORLDWIDE HOSPITALITY AND TOURISM THEMES	15	15
ANIMALS	15	15
CONSERVATION & SOCIETY	15	9
SOUTHERN FORESTS	15	3
CONSTRUCTION AND BUILDING MATERIALS	15	12
FORENSIC SCIENCE INTERNATIONAL-GENETICS	15	7
REDIA-GIORNALE DI ZOOLOGIA	15	12
FRESENIUS JOURNAL OF ANALYTICAL CHEMISTRY	15
PHYSICA A-STATISTICAL MECHANICS AND ITS APPLICATIONS	15	8
BOTANISKA NOTISER	15
BOLETIN DE LA SOCIEDAD GEOLOGICA MEXICANA	15	13
PACIFIC HISTORICAL REVIEW	15	4
GEOSPATIAL HEALTH	15	4
GEOLOGICAL FIELD TRIPS	15	5
HELMINTHOLOGIA	15	3
FOOD RESEARCH INTERNATIONAL	15	7
BOSQUE	15	7
INTEGRATIVE AND COMPARATIVE BIOLOGY	15	3
JOURNAL OF HIMALAYAN EARTH SCIENCES	15	8
JOURNAL OF AGRICULTURAL SCIENCE AND TECHNOLOGY	15	6
MICROBIOLOGY	15	3
RELIGIONS	15	13
TRANSPORTATION RESEARCH PART D-TRANSPORT AND ENVIRONMENT	14	11
ESTUDIOS GEOLOGICOS-MADRID	14	7
INDO AMERICAN JOURNAL OF PHARMACEUTICAL SCIENCES	14	14
SCIENCE CHINA-LIFE SCIENCES	14	6
BOLETIN GEOLOGICO Y MINERO	14	13
JOURNAL OF GEODETIC SCIENCE	14	4
JOURNAL OF NEMATOLOGY	14	2
INTERNATIONAL JOURNAL OF MEDICINAL MUSHROOMS	14	5
AFRICAN JOURNAL OF RANGE & FORAGE SCIENCE	14	5
COMMUNICATIONS ON PURE AND APPLIED ANALYSIS	14	4
OIL SHALE	14	3
SPORT IN SOCIETY	14	9
BRADLEYA	14	10
JOURNAL OF EMERGENCY MEDICINE	14	5
CYTOLOGY AND GENETICS	14	2
ARCHITECTURE	14
ECOLOGICAL MANAGEMENT & RESTORATION	14	11
FORTUNE	14
SPORTS ENGINEERING	14	2
ENGINEERING STRUCTURES	14	7
AUSTRALIAN JOURNAL OF ENTOMOLOGY	14
PARASITE	14	2
NUCLEUS-INDIA	14	8
NUOVO CIMENTO DELLA SOCIETA ITALIANA DI FISICA C-COLLOQUIA ON PHYSICS	14
COMPARATIVE PARASITOLOGY	14	4
DEVELOPMENT AND CHANGE	14	3
SCOTTISH JOURNAL OF GEOLOGY	14	2
CHINESE LITERATURE	14
PROCEEDINGS OF THE ROYAL SOCIETY A-MATHEMATICAL PHYSICAL AND ENGINEERING SCIENCES	14	4
JOURNAL OF THE AMERICAN ANIMAL HOSPITAL ASSOCIATION	14
GRASSLAND SCIENCE	14	6
INTERNATIONAL BIODETERIORATION & BIODEGRADATION	14	3
VIROLOGY	14	2
IRANIAN JOURNAL OF SCIENCE AND TECHNOLOGY TRANSACTION A-SCIENCE	14	9
JOURNAL OF ROCK MECHANICS AND GEOTECHNICAL ENGINEERING	14	8
ANNALES DE PALEONTOLOGIE	14	9
INTERNATIONAL JOURNAL OF FOOD MICROBIOLOGY	14	5
REVISTA BRASILEIRA DE CIENCIA DO SOLO	14	10
ANNALS OF THE NEW YORK ACADEMY OF SCIENCES	14	2
JOURNAL OF AGRICULTURAL BIOLOGICAL AND ENVIRONMENTAL STATISTICS	14	1
SEEFOR-SOUTH-EAST EUROPEAN FORESTRY	14	10
TRANSACTIONS OF THE INSTITUTION OF MINING AND METALLURGY SECTION B-APPLIED EARTH SCIENCE	14
QUALITY-ACCESS TO SUCCESS	14	14
ENVIRONMENTAL IMPACT ASSESSMENT REVIEW	14	4
ARABIAN JOURNAL FOR SCIENCE AND ENGINEERING	14	4
ANNALS OF GLACIOLOGY, VOL 38, 2004	14
IN VITRO CELLULAR & DEVELOPMENTAL BIOLOGY-PLANT	14	3
JOURNAL OF SOIL SCIENCE	14
CARNETS DE GEOLOGIE	14	9
STROKE	14
TOURISM ANALYSIS	14	3
PEDIATRIC INFECTIOUS DISEASE JOURNAL	14	2
INFECTION AND IMMUNITY	14	1
EUROPEAN JOURNAL OF SPORT SCIENCE	14	10
DESALINATION	14	2
PHARMACOGNOSY MAGAZINE	14	8
SCHWEIZER ARCHIV FUR TIERHEILKUNDE	14	6
ETHNOS	14	9
ELECTRONIC JOURNAL OF DIFFERENTIAL EQUATIONS	14	5
INDIAN JOURNAL OF AGRONOMY	14	2
STUDIA QUATERNARIA	14	6
SINGAPORE JOURNAL OF TROPICAL GEOGRAPHY	14	6
MEDICINE	14	10
INTERNATIONAL JOURNAL OF HISTORICAL ARCHAEOLOGY	14	7
JOURNAL OF SOUTHEAST ASIAN EARTH SCIENCES	14
URBAN ECOSYSTEMS	14	11
LINDBERGIA	14
ENVIRONMENTAL PROCESSES-AN INTERNATIONAL JOURNAL	14	13
JOURNAL OF NUCLEAR MATERIALS	14	2
EUROPEAN JOURNAL OF PHYCOLOGY	14	6
AZANIA-ARCHAEOLOGICAL RESEARCH IN AFRICA	14	8
JAPAN ARCHITECT	14
FUNCTIONAL PLANT BIOLOGY	14	5
GROWTH AND CHANGE	14	2
JOURNAL OF PLANT BIOLOGY	14	3
AMERICAN JOURNAL OF THE MEDICAL SCIENCES	14	1
GEODIVERSITAS	14	4
BMC INFECTIOUS DISEASES	14	7
MATHEMATICAL GEOLOGY	14
NEUROLOGY	14
BULLETIN FRANCAIS DE LA PECHE ET DE LA PISCICULTURE	14
ENVIRONMENTAL CHEMISTRY	14	3
VETERINARY WORLD	14	8
JOURNAL OF COMPARATIVE PSYCHOLOGY	13	1
INTERNATIONAL JOURNAL OF MORPHOLOGY	13	8
JOURNAL OF AGRICULTURAL RESEARCH	13
RURAL SOCIOLOGY	13	1
ZOOSYSTEMATICS AND EVOLUTION	13	12
HOMO-JOURNAL OF COMPARATIVE HUMAN BIOLOGY	13	6
WIENER KLINISCHE WOCHENSCHRIFT	13	1
SWISS MEDICAL WEEKLY	13	3
SUSTAINABILITY SCIENCE	13	7
AUSTRALIAN VETERINARY JOURNAL	13	1
ETHNOLOGY	13
BULLETIN OF EXPERIMENTAL BIOLOGY AND MEDICINE	13	2
WEATHER AND CLIMATE EXTREMES	13	11
BRITISH JOURNAL OF NUTRITION	13	2
CRYPTOGAMIE BRYOLOGIE LICHENOLOGIE	13
LIVESTOCK PRODUCTION SCIENCE	13
ECONOMIST	13
SOCIAL INDICATORS RESEARCH	13	9
ARCHITECTURAL REVIEW	13
TROPICAL MEDICINE & INTERNATIONAL HEALTH	13
PHOTOCHEMICAL & PHOTOBIOLOGICAL SCIENCES	13	5
INTERNATIONAL LETTERS OF NATURAL SCIENCES	13	11
ARCHITECTURAL DESIGN	13	9
PAKISTAN JOURNAL OF AGRICULTURAL SCIENCES	13	7
JOURNAL OF DIFFERENTIAL EQUATIONS	13	5
WASTE MANAGEMENT & RESEARCH	13	1
JOURNAL OF FLOOD RISK MANAGEMENT	13	11
MEDICAL JOURNAL OF AUSTRALIA	13
ENVIRONMENTAL & SOCIO-ECONOMIC STUDIES	13	9
NONLINEAR PROCESSES IN GEOPHYSICS	13	3
JOURNAL OF APPLIED BIOMECHANICS	13	1
AUSTRALIAN JOURNAL OF SOIL RESEARCH	13
ASTROBIOLOGY	13	5
JOURNAL OF FOOD SCIENCE	13	3
JOURNAL OF PHOTOCHEMISTRY AND PHOTOBIOLOGY B-BIOLOGY	13	5
PHYSICS AND CHEMISTRY OF MINERALS	13	4
AMERICAN JOURNAL OF HYGIENE	13
IEEE TRANSACTIONS ON ANTENNAS AND PROPAGATION	13	3
WOOD AND FIBER SCIENCE	13
EVIDENCE-BASED COMPLEMENTARY AND ALTERNATIVE MEDICINE	13	2
PHYTOMEDICINE	13	5
AUSTRALIAN FORESTRY	13	4
COMPUTERS ENVIRONMENT AND URBAN SYSTEMS	13	4
JOURNAL OF NATURAL GAS SCIENCE AND ENGINEERING	13	12
INTERNATIONAL JOURNAL OF CARDIOLOGY	13	5
AMERICAS	13	3
BULLETIN OF GLACIOLOGICAL RESEARCH	13	5
SOUTH ASIA-JOURNAL OF SOUTH ASIAN STUDIES	13	9
DEVELOPMENT IN PRACTICE	13	3
MATERNAL AND CHILD HEALTH JOURNAL	13	8
PAKISTAN JOURNAL OF PHARMACEUTICAL SCIENCES	13	8
DEEP-SEA RESEARCH PART II-TOPICAL STUDIES IN OCEANOGRAPHY	13	3
BIOCONTROL SCIENCE AND TECHNOLOGY	13	2
EXPLORATION GEOPHYSICS	13	6
BANGLADESH JOURNAL OF PLANT TAXONOMY	13	6
SCIENCE BULLETIN	13	13
ISRAEL JOURNAL OF ZOOLOGY	13
EUROPEAN JOURNAL OF CARDIO-THORACIC SURGERY	13
HORMONES AND BEHAVIOR	13	1
LATIN AMERICAN RESEARCH REVIEW	13	3
SOILS AND FOUNDATIONS	13	4
SOVIET SOIL SCIENCE-USSR	13
JOURNAL OF GEOPHYSICS-ZEITSCHRIFT FUR GEOPHYSIK	13
PASTORALISM-RESEARCH POLICY AND PRACTICE	13	7
ARCHIV FUR MOLLUSKENKUNDE	13	8
AGRICULTURE-BASEL	13	10
ENVIRONMENTS	13	13
JOURNAL OF SCIENCE AND MEDICINE IN SPORT	13	8
URBAN FORESTRY & URBAN GREENING	13	12
RIVISTA ITALIANA DI GEOFISICA E SCIENZE AFFINI	13
BELGIAN JOURNAL OF BOTANY	13
RESONANCE-JOURNAL OF SCIENCE EDUCATION	13	8
ACTA ZOOLOGICA	13	7
WASTE MANAGEMENT	13	2
INTERNATIONAL JOURNAL OF THE COMMONS	13	11
JOURNAL OF THEORETICAL BIOLOGY	13	4
INTERNATIONAL JOURNAL OF GEOPHYSICS	13	3
PHYTON-INTERNATIONAL JOURNAL OF EXPERIMENTAL BOTANY	13	3
POWER	13
CHELONIAN CONSERVATION AND BIOLOGY	13	4
FOLIA PARASITOLOGICA	13	2
INTERNATIONAL JOURNAL OF GLOBAL WARMING	12	10
BULLETIN DE L ACADEMIE POLONAISE DES SCIENCES-SERIE DES SCIENCES BIOLOGIQUES	12
INDIAN JOURNAL OF PHARMACEUTICAL SCIENCES	12	8
ENERGY SOURCES PART A-RECOVERY UTILIZATION AND ENVIRONMENTAL EFFECTS	12	8
ENVIRONMETRICS	12	1
NUCLEAR ENGINEERING AND DESIGN	12	1
PLANTA	12	2
RUDARSKO-GEOLOSKO-NAFTNI ZBORNIK	12	8
POLAR RECORD	12	4
WIND ENGINEERING	12	5
JOURNAL OF PHYTOPATHOLOGY	12	1
GEOLOGY GEOPHYSICS AND ENVIRONMENT	12	12
INTERNATIONAL JOURNAL OF TUBERCULOSIS AND LUNG DISEASE	12	1
INTERNATIONAL JOURNAL FOR PARASITOLOGY-PARASITES AND WILDLIFE	12	12
ACTA AGRICULTURAE SCANDINAVICA SECTION A-ANIMAL SCIENCE	12	4
ACTA VETERINARIA BRNO	12	2
SCANDINAVIAN JOURNAL OF TRAUMA RESUSCITATION & EMERGENCY MEDICINE	12	10
UNESCO COURIER	12
JOURNAL OF SEDIMENTARY RESEARCH SECTION A-SEDIMENTARY PETROLOGY AND PROCESSES	12
PATTERN RECOGNITION	12
FUEL	12	4
EGYPTIAN JOURNAL OF REMOTE SENSING AND SPACE SCIENCES	12	9
JOM	12
ECONOMIC AND POLITICAL WEEKLY	12
AEROSOL SCIENCE AND TECHNOLOGY	12
JOURNAL OF ALLERGY AND CLINICAL IMMUNOLOGY	12	1
GEOSCIENTIFIC INSTRUMENTATION METHODS AND DATA SYSTEMS	12	7
JOURNAL OF BIOLOGICAL RESEARCH-THESSALONIKI	12	2
NATURE CONSERVATION RESEARCH	12	12
SOIL SCIENCE ANNUAL	12	11
PHYSIOLOGICAL AND BIOCHEMICAL ZOOLOGY	12	3
JOURNAL OF SOCIAL ARCHAEOLOGY	12	6
PHILOSOPHICAL TRANSACTIONS OF THE ROYAL SOCIETY OF LONDON SERIES B-BIOLOGICAL SCIENCES	12
OCEANOLOGY	12	4
EUROPEAN JOURNAL OF EPIDEMIOLOGY	12
JOURNAL OF LAND USE SCIENCE	12	2
NATURAL RESOURCES JOURNAL	12	1
DEEP-SEA RESEARCH PART I-OCEANOGRAPHIC RESEARCH PAPERS	12	4
ARHEOLOSKI VESTNIK	12	3
JOURNAL OF EUKARYOTIC MICROBIOLOGY	12	3
GEOGRAPHY	12
APPLIED ENTOMOLOGY AND ZOOLOGY	12	1
GAYANA BOTANICA	12	4
IMA FUNGUS	12	6
JOURNAL OF APPLIED MICROBIOLOGY	12	4
MEAT SCIENCE	12	1
CHINESE MEDICAL JOURNAL	12	1
JOURNAL OF ELEMENTOLOGY	12	7
GIM INTERNATIONAL-THE WORLDWIDE MAGAZINE FOR GEOMATICS	12	8
CANADIAN MINING AND METALLURGICAL BULLETIN	12
AUSTRALIAN METEOROLOGICAL MAGAZINE	12
ASTROPHYSICAL JOURNAL SUPPLEMENT SERIES	12	6
ARCHIVES OF MICROBIOLOGY	12	4
WEED RESEARCH	12	6
EMERGENCY MEDICINE JOURNAL	12	3
HUMAN GENETICS	12	2
JOURNAL OF RADIOANALYTICAL AND NUCLEAR CHEMISTRY-ARTICLES	12
AMERICAN JOURNAL OF HUMAN GENETICS	12	2
WATER SCIENCE AND TECHNOLOGY-WATER SUPPLY	12	7
GENETICS	12	2
RESPIRATION	12
CONSERVATION LETTERS	12	3
IRANICA ANTIQUA	12	6
JOURNAL OF PARK AND RECREATION ADMINISTRATION	12	5
FOLIA MICROBIOLOGICA	12	2
GEODYNAMICS	12	10
PERSOONIA	12	3
ARABIAN ARCHAEOLOGY AND EPIGRAPHY	12	7
CZECH JOURNAL OF ANIMAL SCIENCE	12	4
MARINE POLLUTION BULLETIN	12	5
GEOLOGICA BELGICA	12	2
LIPIDS	12	3
SCIENTIFIC DRILLING	12	6
JOURNAL OF THE ROYAL ARMY MEDICAL CORPS	12	3
INDOOR AND BUILT ENVIRONMENT	12	4
ASIAN SURVEY	12	1
CLINICAL SCIENCE	12
NATURAL HAZARDS REVIEW	12	9
EYE	12
ECOLOGY OF FOOD AND NUTRITION	12	1
PALEONTOLOGICAL RESEARCH	12	4
PROGRESS IN EARTH AND PLANETARY SCIENCE	12	11
ACQUE SOTTERRANEE-ITALIAN JOURNAL OF GROUNDWATER	12	12
JOURNAL OF NUTRITION	12	3
VETERINARY AND COMPARATIVE ORTHOPAEDICS AND TRAUMATOLOGY	12	2
SCIENCE IN CHINA SERIES B-CHEMISTRY LIFE SCIENCES & EARTH SCIENCES	12
ASIA LIFE SCIENCES	12	2
SAFETY SCIENCE	12	6
E&MJ-ENGINEERING AND MINING JOURNAL	12
JOURNAL OF OPERATIONAL METEOROLOGY	12	9
STRUCTURAL ENGINEERING INTERNATIONAL	12	6
NATURAL RESOURCE MODELING	12	9
INTERNATIONAL JOURNAL OF LIFE SCIENCE AND PHARMA RESEARCH	12	6
INDIAN JOURNAL OF ANIMAL RESEARCH	12	10
ROCK ART RESEARCH	12	4
FOOD AND CHEMICAL TOXICOLOGY	12	2
GENETICS AND MOLECULAR BIOLOGY	12	2
CLADISTICS	12	6
JOURNAL OF ATMOSPHERIC AND TERRESTRIAL PHYSICS	12
ERGONOMICS	12	5
JOURNAL OF MICROBIOLOGY BIOTECHNOLOGY AND FOOD SCIENCES	12	6
ECOLOGICAL PROCESSES	12	12
HELIYON	12	12
DEPOSITIONAL RECORD	12	12
INTERNATIONAL JOURNAL OF DISASTER RISK SCIENCE	12	7
PHYTOCHEMISTRY REVIEWS	12	6
JOURNAL OF GEOLOGY GEOGRAPHY AND GEOECOLOGY	12	12
[truncated: 8,636 more rows]
