# Supplementary material for: Rising slopes—Bibliometrics of mountain research 1900–2019
Source: PLoS One. 2022 Aug 25;17(8):e0273421. doi: 10.1371/journal.pone.0273421 (PMC9409586; doi:10.1371/journal.pone.0273421)
Supplement: S4 Table — (XLSX) [file pone.0273421.s004.xlsx]

## Sheet: Bahn
25 Paper for FSP Alpiner Raum 2020 Mountain Literature Analysis
Number	Authors	Title	DOI	Research Topic	Hit	control	reason for dismatch
1	Alexander et al. (2018)	Lags in the response of mountain plant communities to climate change	https://onlinelibrary.wiley.com/doi/full/10.1111/gcb.13976	mountain	yes
2	Bebi et al. (2017)	Changes of forest cover and disturbance regimes in the mountain forests of the Alps	https://www.sciencedirect.com/science/article/pii/S0378112716307812		yes
3	BjÃ¶rkman et al. (2018)	Plant functional trait change across a warming tundra biome	https://www.nature.com/articles/s41586-018-0563-7		no	no mountain keywords, tundry
4	Cremonese et al. (2017)	Heat wave hinders green wave: The impact of climate extreme on the phenology of a mountain grassland	https://www.sciencedirect.com/science/article/pii/S0168192317302733		yes
5	Fuchslueger et al. (2019)	Microbial carbon and nitrogen cycling responses to drought and temperature in differently managed mountain grasslands	https://www.sciencedirect.com/science/article/pii/S0038071719301361		yes
6	Gavazov et al. (2017)	Winter ecology of a subalpine grassland: Effects of snow removal on soil respiration, microbial structure and function	https://www.sciencedirect.com/science/article/pii/S0048969717305156		yes
7	Hagedorn et al. (2019)	Above- and belowground linkages shape responses of mountain vegetation to climate change	https://science.sciencemag.org/content/365/6458/1119.abstract		yes
8	Halbritter et al. (2019)	Trait differentiation and adaptation of plants along elevation gradients	https://onlinelibrary.wiley.com/doi/full/10.1111/jeb.13262		yes
9	Hasibeder et al. (2015)	Summer drought alters carbon allocation to roots and root respiration in mountain grassland	https://nph.onlinelibrary.wiley.com/doi/full/10.1111/nph.13146		yes
10	Ingrisch et al. (2018)	Land Use Alters the Drought Responses of Productivity and CO2 Fluxes in Mountain Grassland	https://link.springer.com/article/10.1007/s10021-017-0178-0		yes
11	Kitz et al. (2017)	In situ soil COS exchange of a temperate mountain grassland under simulated drought	https://link.springer.com/content/pdf/10.1007/s00442-016-3805-0.pdf		yes
12	KÃ¶rner et al. (2016)	Carbon and nitrogen stable isotope signals for an entire alpine flora, based on herbarium samples	https://link.springer.com/article/10.1007/s00035-016-0170-x		yes
13	KÃ¶rner et al. (2019)	Life at 0 °C: the biology of the alpine snowbed plant Soldanella pusilla	https://link.springer.com/article/10.1007/s00035-019-00220-8		yes
14	Mayor et al. (2017)	Elevation alters ecosystem properties across temperate treelines globally	https://www.nature.com/articles/nature21027		yes
15	Myers-Smith et al. (2015)	Climate sensitivity of shrub growth across the tundra biome	https://www.nature.com/articles/nclimate2697/		yes
16	Obojes et al. (2015)	Winter ecology of a subalpine grassland: Effects of snow removal on soil respiration, microbial structure and function	https://www.sciencedirect.com/science/article/pii/S0048969717305156		yes
17	Obojes et al. (2018)	Water stress limits transpiration and growth of European larch up to the lower subalpine belt in an inner‐alpine dry valley	https://nph.onlinelibrary.wiley.com/doi/full/10.1111/nph.15348		yes
18	Puissant et al. (2018)	Seasonality alters drivers of soil enzyme activity in subalpine grassland soil undergoing climate change	https://www.sciencedirect.com/science/article/pii/S0038071718302219		yes
19	Schirpke et al. (2017)	Future impacts of changing land-use and climate on ecosystem services of mountain grassland and their resilience	https://www.sciencedirect.com/science/article/pii/S2212041616303953		yes
20	Steinbaur et al. (2018)	Accelerated increase in plant species richness on mountain summits is linked to warming	https://www.nature.com/articles/s41586-018-0005-6		yes
21	Szukics et al. (2019)	Management versus site effects on the abundance of nitrifiers and denitrifiers in European mountain grasslands	https://www.sciencedirect.com/science/article/pii/S0048969718330080		yes
22	Walker et al. (2018)	Plastic and genetic responses of a common sedge to warming have contrasting effects on carbon cycle processes	https://onlinelibrary.wiley.com/doi/full/10.1111/ele.13178		no	no mountain keywords
23	Wangdi et al. (2017)	Soil CO2 efflux from two mountain forests in the eastern Himalayas, Bhutan: components and controls	https://www.biogeosciences.net/14/99/2017/		yes
24	Wieser et al. (2018)	Long-term trends in leaf level gas exchange mirror tree-ring derived intrinsic water-use efficiency of Pinus cembra at treeline during the last century	https://www.sciencedirect.com/science/article/pii/S0168192317303180		yes
25
				Hits:	22
				NoHits:	2
				Frac. Hits	0.916667

## Sheet: Gems
25 Paper for FSP Alpiner Raum 2020 Mountain Literature Analysis
	Title	DOI	Research Topic	Hit	control	reason for dismatch
0	3-D hydrodynamic modelling of flood impacts on a building and indoor flooding processes	https://doi.org/10.5194/nhess-16-1351-2016	Natural hazards	No	no	no mountain keyword; Rio Vallarsa torrent, hazards, flood risk
1	3-D numerical approach to simulate the overtopping volume caused by an impulse wave comparable to avalanche impact in a reservoir	https://doi.org/10.5194/nhess-15-2617-2015	Natural hazards	No	no	no mountain keyword; avalanche, risk
2	A model of bridge pier scour during flood waves	http://dx.doi.org/10.1080/00221686.2016.1252802	Natural hazards	No	no	no mountain keyword; flood waves
3	A spatiotemporal multi-hazard exposure assessment based on property data	https://doi.org/10.5194/nhess-15-2127-2015	Natural hazards	No	no	no mountain keyword; friver flooding, torrential flodding, snow avalanche…
4	Analysis of mechanical-hydraulic bedload deposition control measures	https://doi.org/10.1016/j.geomorph.2017.07.020	Natural hazards	No	no	no mountain keyword; sediment, catchment, dams
5	Assessing and mitigating large wood-related hazards in mountain streams: recent approaches	https://doi.org/10.1111/jfr3.12316	Natural hazards	Yes
6	Climate change and the global pattern of moraine-dammed glacial lake outburst floods	https://doi.org/10.5194/tc-12-1195-2018	Natural hazards	No	no	keywordPlus: himalaya, everest region!
7	Design of Sediment Traps with Open Check Dams I: Hydraulic and Deposition Processes	https://doi.org/10.1061/(ASCE)HY.1943-7900.0001048	Natural hazards	No	no	no mountain keyword; debris flow basin, torrent hazard mitigation
8	Design of Sediment Traps with Open Check Dams II: Woody Debris	https://doi.org/10.1061/(ASCE)HY.1943-7900.0001049	Natural hazards	No	no	no mountain keyword; sediment basin…
9	Effect of bed load supply on sediment transport in mountain streams	http://dx.doi.org/10.1016/j.ijsrc.2017.03.004	Fluvial processes	Yes
10	Enhancing sediment flux control and natural hazard risk mitigation through a structured conceptual planning approach	https://doi.org/10.1016/j.geomorph.2017.01.026	Natural hazards	Yes
11	Experimental analyses of impact forces on buildings exposed to fluvial hazards	https://doi.org/10.1016/j.jhydrol.2018.07.070	Natural hazards	Yes
12	Karrat Fjord (Greenland) Tsunamigenic landslide of 17 June 2017: initial 3D observations	https://doi.org/10.1007/s10346-017-0926-4	Natural hazards	No	no	no mountain keyword; rock avalanche, landslide, Greenland
13	Matrices, curves and indicators: A review of approaches to assess physical vulnerability to debris flows	http://dx.doi.org/10.1016/j.earscirev.2017.06.007	Natural hazards	No	no
14	Increasing rock-avalanche size and mobility in Glacier Bay National Park and Preserve Alaska detected from 1984 to 2016 Landsat imagery	https://doi.org/10.1007/s10346-017-0879-7	Natural hazards	No	no	no mountain keyword; rock avalanche, Hazard, glacier, permafrost
15	Process type identification in torrential catchments in the eastern Alps	http://dx.doi.org/10.1016/j.geomorph.2015.01.007	Natural hazards	Yes
16	Propagation and deposition of stony debris flows at channel confluences	https://doi.org/10.1002/2015WR017116	Natural hazards	No	no	no mountain keyword; debris flow, keywordsPlus: dolomites
17	Quantifying the damage susceptibility to extreme events of mountain stream check dams using rough set analysis	https://doi.org/10.1111/jfr3.12333	Natural hazards	yes	yes	Schreibweise: Rough Set Analysis
18	Scaling and design of landslide and debris-flow experiments	http://dx.doi.org/10.1016/j.geomorph.2015.02.033	Natural hazards	No	no	no mountain keyword; debris flow, landslide
19	Sedimentology and geomorphology of a large tsunamigenic landslide, Taan Fiord, Alaska	https://doi.org/10.1016/j.sedgeo.2017.10.004	Natural hazards	No	no	no mountain keyword; landslide, Alaska, glacier
20	Submarine deposition of a subaerial landslide in Taan Fiord, Alaska	https://doi.org/10.1029/2018JF004608	Natural hazards	No	no	no mountain keyword; landslide, Alaska, glacier
21	The Lituya Bay landslide-generated mega-tsunami - numerical simulation and sensitivity analysis	https://doi.org/10.5194/nhess-19-369-2019	Natural hazards	No	no	no mountain keyword; landslide
22	The temporally varying roles of rainfall, snowmelt and soil moisture for debris flow initiation in a snow-dominated system	https://doi.org/10.5194/hess-22-3493-2018	Natural hazards	Yes
23	Towards a robust assessment of bridge clogging processes in flood risk management	http://dx.doi.org/10.1016/j.geomorph.2016.11.002	Natural hazards	No	no	no mountain keyword; flood, risk assessment, hazard
24	Understanding impact dynamics on buildings caused by fluviatile sediment transport	https://doi.org/10.1016/j.geomorph.2018.08.016	Natural hazards	Yes
			Hits:	8
			NoHits:	17
			Frac. Hits	0.32

## Sheet: Körner
25 Paper for FSP Alpiner Raum 2020 Mountain Literature Analysis
Körner, insg. 200 papers: papers 1-25
Number	Title	DOI	Year	Hit	Comment
1	Altitudinal variation of soil organic carbon stocks in temperate forests of Kashmir Himalayas, India		2015	x
2	Temporal variations of mobile carbohydrates in Abies fargesii at the upper tree limits		2015	x
3	Plant community responses to five years of simulated climate warming in an alpine fen of the Qinghai-Tibetan Plateau		2015	x
4	Response of alpine grassland to elevated nitrogen deposition and water supply in China		2015	x
5	No shift to a deeper water uptake depth in response to summer drought of two lowland and sub-alpine C-3-grasslands in Switzerland		2015	x
6	Soil nutrient availability determines the facilitative effects of cushion plants on other plant species at high elevations in the south-eastern Himalayas		2015	x
7	Evidence of soil nutrient availability as the proximate constraint on growth of treeline trees in northwest Alaska		2015	x
8	Estimation of Soil Moisture in Mountain Areas Using SVR Technique Applied to Multiscale Active Radar Images at C-Band		2015	x
9	Soil warming increased whole-tree water use of Pinus cembra at the treeline in the Central Tyrolean Alps		2015	x
10	Ice nucleation activity in various tissues of Rhododendron flower buds: their relevance to extraorgan freezing		2015		no mountain/alpine keywords
11	The "blue ring'': anatomy and formation hypothesis of a new tree-ring anomaly in conifers		2015		no mountain/alpine keywords
12	Soil warming and CO2 enrichment induce biomass shifts in alpine tree line vegetation		2015	x
13	Convergent ecosystem responses to 23-year ambient and manipulated warming link advancing snowmelt and shrub encroachment to transient and long-term climate-soil carbon feedback		2015		no mountain/alpine keywords
14	A comparison of two methods for quantifying soil organic carbon of alpine grasslands on the Tibetan plateau		2015	x
15	Vascular plant abundance and diversity in an alpine heath under observed and simulated global change		2015	x
16	Linking small-scale topography with microclimate, plant species diversity and intra-specific trait variation in an alpine landscape		2015	x
17	Nitrogen fixation assessment in a legume-dominant alpine community: comparison of different reference species using the N-15 isotope dilution technique		2015	x
18	Response of Swiss forests to management and climate change in the last 60 years		2015		no mountain/alpine keywords
19	Modeling the thermal zones and biodiversity on the high mountains of Meganesia: the importance of local differences		2015	x
20	Projected impact of climate change on the effectiveness of the existing protected area network for biodiversity conservation within Yunnan Province, China		2015	x
21	Arabis alpina and Arabidopsis thaliana have different stomatal development strategies in response to high altitude pressure conditions		2015	x
22	Specific leaf area correlates with temperature: new evidence of trait variation at the population, species and community levels		2015	x
23	Moisture rivals temperature in limiting photosynthesis by trees establishing beyond their cold-edge range limit under ambient and warmed conditions		2015	x
24	Vascular plants at extreme elevations in eastern Ladakh, northwest Himalayas		2015	x
25	The response of the Alpine dwarf shrub Salix herbacea to altered snowmelt timing: lessons from a multi-site transplant experiment		2015	x
			Hits:	21
			NoHits:	4
			Frac. Hits	0.84
25 Paper for FSP Alpiner Raum 2020 Mountain Literature Analysis
Körner, 200 papers: papers 171-198 (without editorial material and papers not in WOS)
Number	Title	Journal	Year	Hit	Comment
1	The Role of Low Soil Temperature for Photosynthesis and Stomatal Conductance of Three Graminoids From Different Elevations	Front Plant Sci	2019	x
2	Isotopic Composition of Nitrogen and Transformation of Nitrogen Compounds in Meadow-Alpine Soils	Eurasian J Soil Sci	2019	x
3	Structural and functional characteristics of high alpine soil macro-invertebrate communities	Eur J Soil Biol	2018	x
4	Building mountain biodiversity: Geological and evolutionary processes	Science	2019	x
5	Origins of global mountain plant biodiversity: Testing the ‘mountain‐geobiodiversity hypothesis’	J Biogeogr	2019	x
6	Global warming threatens conservation status of alpine EU habitat types in the European Eastern Alps	Reg Environ Change	2019	x
7	Humboldt for the Anthropocene	Science	2019		no mountain/alpine keywords
8	Warming shortens flowering seasons of tundra plant communities	Nat Ecol Evol	2019		no mountain/alpine keywords
9	The oldest trees in China and where to find them	Front Ecol Environ	2019	x
10	A concept to optimize the accuracy of soil surface area and SOC stock quantification in mountainous landscapes	Geoderma	2018	x
11	Circadian clock during plant development	J Plant Res	2019		no mountain/alpine keywords
12	Microbial and abiotic controls on mineral-associated organic matter in soil profiles along an ecosystem gradient	Sci Rep	2019	x
13	Temperature Changes in the Maloti-Drakensberg Region: An Analysis of Trends for the 1960–2016 Period	Atmosphere	2019	x
14	Recruitment patterns and growth of high-elevation pines in response to climatic variability (1883–2013), in the western Great Basin, USA	Can J For Res	2015	x
15	Adaptation of soil microbial growth to temperature: Using a tropical elevation gradient to predict future changes	Glob Change Biol	2019	x
16	The ‘Hutchinsonian niche’ as an assemblage of demographic niches: implications for species geographic ranges	Ecography	2018		no mountain/alpine keywords
17	Plasticity of flower longevity in alpine plants is increased in populations from high elevation compared to low elevation populations	Alp Botany	2017	x
18	Frost sensitivity of leaves and flowers of subalpine plants is related to tissue type and phenology	J Ecol	2016	x
19	Fine nurse variations explain discrepancies in the stress-interaction relationship in alpine regions	Oikos	2017	x
20	Habitat‐related seed germination traits in alpine habitats	Ecol Evol	2018	x
21	Is Sexual Reproduction of High-Mountain Plants Endangered by Heat?	Oecologia	2015	x
22	Pollen Limitation Is Not the Rule in Nival Plants: A Study From the European Central Alps	Am J Bot	2016	x
23	Functional role of long-lived flowers in preventing pollen limitation in a high elevation outcrossing species	AOB Plants	2017	x
24	Physiological and fitness response of flowers to temperature and water augmentation in a high Andean geophyte	Environ Exp Bot	2018	x
25	Plastic Responses Contribute to Explaining Altitudinal and Temporal Variation in Potential Flower Longevity in High Andean Rhodolirion montanum	PLoS ONE	2016	x
			Hits:	21
			NoHits:	4
			Frac. Hits	0.84
			Mean:	0.84

## Sheet: Meyer
25 Paper for FSP Alpiner Raum 2020 Mountain Literature Analysis
	Title	DOI	Research Topic	Hit	control	reason for mismatch	Comments
0	Quaternary glaciation of Gurla Mandhata (Naimon’anyi)	https://doi.org/10.1016/j.quascirev.2010.03.017	tibet glaciation	No	No	KeywordsPlus! Karakoram, Himalaya, Mountains!
1	Nature and timing of Quaternary glaciation in the Himalayan–Tibetan orogen	https://doi.org/10.1016/j.quascirev.2013.11.016	tibet himalaya glaciation	No	Yes	Schreibweise: Himalayan-Tibetan
2	Deciphering the evolution and forcing mechanisms of glaciation over the Himalayan-Tibetan orogen during the past 20,000 years	https://doi.org/10.1016/j.epsl.2020.116295	tibet himalaya glaciation modelling	No	Yes	July 2020	2020 but would be found due to "Himalaya*" in search string
3	How old is the human footprint in the world’s largest alpine ecosystem? A review of multiproxy records from the Tibetan Plateau from the ecologists’ viewpoint	http://dx.doi.org/10.1016/j.quascirev.2013.12.004	paleoecology, human-environmental interactions tibetan plateau	No	Yes
4	Ecological stability during the LGM and the mid-Holocene in the Alpine Steppes of Tibet?	doi:10.1016/j.yqres.2011.06.002	paleoecology, human-environmental interactions tibetan plateau	Yes	Yes
5	Late Pleistocene genesis of the middle Yarlung Zhangbo Valley, southern Tibet (China), as deduced by sedimentological and luminescence data	doi:10.1016/j.quageo.2009.01.005	geomorphological evolution tibet	Yes	Yes
6	Normal faulting from simple shear rifting in South Tibet, using evidence from passive seismic profiling across the Yadong-Gulu Rift	http://dx.doi.org/10.1016/j.tecto.2013.03.019	geophysics and neotectonic tibet	No	No	no mountain keyword: South Tibet, Tibetan Plateau
7	Optical dating of Tibetan human hand- and footprints: An implication for the palaeoenvironment of the last glaciation of the Tibetan Plateau	https://doi.org/10.1029/2001GL013749	human occupation tibet	No	No	keywordsPlus! Himalaya
8	Agriculture facilitated permanenthuman occupation of the TibetanPlateau after 3600 B.P.	DOI: 10.1126/science.1259172	human occupation tibet	No	No	no mountain keyword: Tibetan Plateau, altitudes above 2000….
9	The earliest human occupation of the high-altitude Tibetan Plateau 40 thousand to 30 thousand years ago	DOI: 10.1126/science.aat8824	human occupation tibet	No	No	no mountain keyword: Tibetan Plateau, high-altitude
10	Permanent human occupation of the central Tibetan Plateau in the early Holocene	DOI: 10.1126/science.aag0357	human occupation tibet	No	Yes	Schreibweise?
11	Landscape dynamics and human-environment interactions in the northern foothills of Cho Oyu and Mount Everest (southern Tibet) during the Late Pleistocene and Holocene	https://doi.org/10.1016/j.quascirev.2019.106127	human environmental interactions tibet and himalaya	No	Yes	2020-02-01	2020 but would be found due to "Himalaya*" in search string
12	Holocene glacier fluctuations and migration of Neolithic yak pastoralists into the high valleys of northwest Bhutan	doi:10.1016/j.quascirev.2008.12.025	human environmental interactions himalaya	Yes	Yes
13	Active tectonics in Eastern Lunana (NW Bhutan): Implications for the seismic and glacial hazard potential of the Bhutan Himalaya	doi:10.1029/2005TC001858	neotectonic geomorphic evolution himalaya	Yes	Yes
14	Timing of fluvial terrace formation and concomitant travertine deposition in the upper Sutlej River (Tirthapuri, southwestern Tibet) and paleoclimatic implications	http://dx.doi.org/10.1016/j.quascirev.2017.06.009	paleoclimate and geomorphological evolution tibet	Yes	Yes
15	Speleothems and mountain uplift	doi: 10.1130/G31881.1	geomorphic evolution eastern european alps	Yes	Yes
16	Speleothem deposition at the glaciation threshold — An attempt to constrain the age and paleoenvironmental significance of a detrital-rich flowstone sequence from Entrische Kirche Cave (Austria)	doi:10.1016/j.palaeo.2012.01.010	paleoclimate eastern european alps	No	Yes	Schreibweise: ... threshold - An attempt…
17	A late Middle Pleistocene Denisovan mandible from the Tibetan Plateau	https://doi.org/10.1038/s41586-019-1139-x	paleoanthropology high asia	Yes	Yes
18	Response of lake-catchment processes to Holocene climate variability: Evidences from the NE Tibetan Plateau	https://doi.org/10.1016/j.quascirev.2018.10.017	paleoclimate and geomorphological evolution tibet	No	No	no mountain keyword: Tibetan Plateau, high-altitude
19	OSL surface exposure dating of a lithic quarry in Tibet: Laboratory validation and application	https://doi.org/10.1016/j.quageo.2018.04.012	OSL rock surface dating	No	No	no mountain keyword: Tibet
20	Linkages of the dynamics of glaciers and lakes with the climate elements over the Tibetan Plateau	https://doi.org/10.1016/j.earscirev.2018.06.012	paleoclimate high asia and tibet	Yes	Yes
21	Model building, model testing, and the spread of agriculture to the Tibetan Plateau: The Peopling of the Tibetan Plateau	http://dx.doi.org/10.1016/j.ara.2016.02.001	modelling paleoecology and human occupation tibet	No	No	no mountain keyword: Tibet
22	Boreal spring precipitation variability in the cold arid western Himalaya during the last millennium, regional linkages, and socio-economic implications	https://doi.org/10.1016/j.quascirev.2016.05.008	paleoclimate and monsoon himalaya	Yes	Yes
23	Recycling of Pleistocene valley fills dominates 135 ka of sediment flux, upper Indus River	http://dx.doi.org/10.1016/j.quascirev.2016.07.030	geomorphological evolution trans-himalaya	Yes	Yes
24	Genetic evidence of a recent Tibetan ancestry to Sherpas in the Himalayan region.	doi: 10.1038/srep16249 (2015)	genomics	No	Yes	Schreibweise: . Am Ende!
			Hits:	10	17
			NoHits:	15	8
			Frac. Hits	0.4	0.68

## Sheet: Nicolussi
25 Paper for FSP Alpiner Raum 2020 Mountain Literature Analysis
	Title	DOI	Research Topic	Unnamed: 4	Hit	control	reason for mismatch		Comment
0	Global glacier mass changes and their contributions to sea-level rise from 1961 to 2016	10.1038/s41586-019-1071-0	glacier change		Yes	Yes
1	Calendar-dated glacier variations in the western European Alps during the Neoglacial: the Mer de Glace record, Mont Blanc massif	10.1016/j.quascirev.2014.10.033	palaeoclimate		Yes	Yes
2	Glacier fluctuations during the past 2000 years	10.1016/j.quascirev.2016.04.008	glacier change		Yes	Yes
3	The Open Global Glacier Model (OGGM) v1.1	10.5194/gmd-12-909-2019	modeling		Yes	Yes
4	Modelling the future evolution of glaciers in the European Alps under the EURO-CORDEX RCM ensemble	10.5194/tc-13-1125-2019	glacier change		Yes	Yes
5	Holocene glacier fluctuations in Patagonia are modulated by summer insolation intensity and paced by Southern Annular Mode-like variability	10.1016/j.quascirev.2019.05.029	palaeoclimate		Yes	Yes
6	Manifestations and mechanisms of the Karakoram glacier Anomaly	10.1038/s41561-019-0513-5	glacier change		No	Yes	Jan. 2020		Would be found due to Karakoram in search string
7	Alpine cattle management during the Bronze Age at Ramosch-Mottata, Switzerland	10.1016/j.quaint.2017.02.007	archaeology		No	noWo	not in WOS! Published 12/2019, Journal of Neolithic Archaeology - journal not in WOS
8	Timing and climate forcing of volcanic eruptions for the past 2,500 years	10.1038/nature14565	volcanic forcing		No	no	no keyword of mountain…., tropics, volcanic, high latitude
9	A global inventory of mountains for bio-geographical applications	10.1007/s00035-016-0182-6	biogeography		Yes	Yes
10	Timing of rockfalls in the Mont Blanc massif (Western Alps): evidence from surface exposure dating with cosmogenic 10Be	10.1007/s10346-018-0999-8	geomorphology		No	yes	Schreibweise: Be-10 im Titel!
11	Lake-sediment based paleoseismology: Limitations and perspectives from the Swiss Alps	10.1016/j.quascirev.2017.04.026	geomorphology		Yes	Yes
12	Geomorphology and age of the Marocche di Dro rock avalanches (Trentino, Italy)	10.1016/j.quascirev.2017.05.014	geomorphology		Yes	Yes
13	The Iceman's lithic toolkit: Raw material ,technology, typology and use	10.1371/journal.pone.0198292	palaeoclimate		No	noWo	not in WOS E&G Quaternary Science Journal - is in WOS, starting with 2018(VOL 67; FIRST PUBLICATIONS FOUND IN WOS)
14	A Pinus cembra L. tree-ring record for late spring to late summer temperature in the Rhaetian Alps, Italy	10.1016/j.dendro.2018.10.010	dendrochronology		Yes	Yes
15	Climatic reconstruction for the Younger Dryas/Early Holocene transition and the Little Ice Age based on paleo-extents of Argentière glacier (French Alps)	10.1016/j.quascirev.2019.105863	glacier change		No	yes	wie oben - doppelt!
16	8800 years of high-altitude vegetation and climate history at the Rutor Glacier forefield, Italian Alps. Evidence of middle Holocene timberline rise and glacier contraction	10.1016/j.quascirev.2018.01.022	palaeoclimate		Yes	Yes
17	Bronze Age Copper Produced at Mitterberg, Austria, and its Distribution	10.1553/archaeologia100s19	archaeology		Yes	Yes
18	The Iceman's lithic toolkit: Raw material, technology, typology and use	10.1371/journal.pone.0198292	archaeology		Yes	Yes
19	Glacier variations in the Northern Caucasus compared to climatic reconstructions over the past millennium	10.1016/j.dendro.2015.07.001	palaeoclimate		Yes	Yes
20	The overlooked human influence in historic and prehistoric floods in the European Alps	10.1130/G38498.1	palaeoclimate		Yes	Yes
21	Multi-proxy dating of Iceland’s major pre-settlement Katla eruption to 822–823 CE	10.1130/G39269.1	palaeoclimate		No	no	no keyword of mountain…., volcano, Greenland, Iseland
22	Impacts of the 2003 and 2015 Summer Heatwaves on Permafrost-Affected Rock-Walls in the Mont Blanc Massif	10.1016/j.scitotenv.2017.07.055	geomorphology		No	no	keywords Plus: euopean alps!, author keywords: permafrost, mont blanc massif
23	Bronze Age Mining in Hallstatt. A New Picture of Everyday Life in the Salt Mines and Beyond	10.1553/archaeologia103s99	archaeology		No	no	no keyword of mountain….,Hallstatt, Bronze Age, Mining
24	Dating the Methuselah Walk Bristlecone Pine Floating Chronologies	10.3959/1536-1098-75.1.61	dendrochronology		No	Yes	Schreibweise: alles groß!
					Hits*:	19
					NoHits:	4
					Frac. Hits	0.826087
					*Only WOS papers considered

## Sheet: Price
25 Paper for FSP Alpiner Raum 2020 Mountain Literature Analysis
Number	Title	DOI	Hit	control	Comment
1	Mapping mountain areas: Learning from global, European and Norwegian experiences	https://doi.org/10.1007/s11629-018-4916-3		x
2	A global inventory of mountains for bio-geographical applications	https://doi.org/10.1007/s00035-016-0182-6		x
3	Importance and vulnerability of the world’s water towers	doi:10.1038/s41586-019-1822-y		x	2020
4	Increasing dependence of lowland populations on mountain water resources	doi:10.1038/s41893-020-0559-9		x	2020
5	Migration by necessity and by force to mountain areas: An opportunity for social innovation	https://doi.org/10.1659/MRD-JOURNAL-D-17-00070.1		x
6	Transnational governance in mountain regions: Progress and prospects	http://dx.doi.org/10.1016/j.envsci.2014.09.009		x
7	Megathrust shear force controls mountain height at convergent plate margins	https://doi.org/10.1038/s41586-020-2340-7		x	2020
8	Impacts of Glacier Recession and Declining Meltwater on Mountain Societies	https://doi.org/10.1080/24694452.2016.1243039		x
9	Regional climate trends and topographic influence over the Western Ghat catchments of India	https://doi.org/10.1002/joc.5333		x
10	Recent glacier and lake changes in High Mountain Asia and their relation to precipitation changes	https://doi.org/10.5194/tc-13-2977-2019		x
11	Leisure-tourism and amenity migration: transformations observed in the semiarid mountain region of Northern Chile	https://doi.org/10.1080/14766825.2017.1417992		x
12	New highlander entrepreneurs in the Swiss Alps	https://doi.org/10.1659/MRD-JOURNAL-D-16-00040.1		x
13	The cultural embeddedness of population mobility in the Alps: Consequences for sustainable development	DOI: 10.1080/00291951.2017.1317		x
14	Strategies used by French Alpine guides to adapt to the effects of climate change	DOI:10.1016/j.jort.2020.100278		x	2020
15	Japan’s Mountain Tourism at a Crossroads: Insights from the North Japan Alps	DOI: 10.1080/21568316.2017.1324810		x
16	Land Reforms in Post-Socialist Mountain Regions and their Impact on Land Use Management: a Case Study from the Caucasus	doi.org/10.4000/rga.3563		x
17	Geological and climatic influences on mountain biodiversity	https://doi.org/10.1038/s41561-018-0236-z		x
18	Origins of global mountain plant biodiversity: Testing the 'mountain‐geobiodiversity hypothesis'	https://doi.org/10.1111/jbi.13715		x
19	Global mountain topography and the fate of montane species under climate change	https://doi.org/10.1038/nclimate2656		x
20	Combining human acceptance and habitat suitability in a unified socio‐ecological suitability model: a case study of the wolf in Switzerland	https://doi.org/10.1111/1365-2664.12880		x
21	Modelling the effect of temperature changes on plant life-form distribution across a treeline ecotone in the tropical Andes	https://doi.org/10.1080/17550874.2019.1655108		x
22	Direct and indirect effects of climate on bird abundance along elevation gradients in the Northern Appalachian mountains	https://doi.org/10.1111/ddi.12968		x
23	Humboldt’s enigma: What causes global patterns of mountain biodiversity?	DOI: 10.1126/science.aax0149		x
24	Evaluation of ecosystem services in a protected mountain area: Soil organic carbon stock and biodiversity in alpine forests and grasslands	https://doi.org/10.1016/j.ecoser.2020.101135		x	2020
25	Global patterns of protection of elevational gradients in mountain ranges	www.pnas.org/cgi/doi/10.1073/pnas.1720141115		x
			Hits*:	25
			NoHits:	0
			Frac. Hits	1

## Sheet: Tappeiner
25 Paper for FSP Alpiner Raum 2020 Mountain Literature Analysis
	Title	DOI	Research Topic	Hit	control	reason for mismatch		Comment
0	An integrated method for the mapping of landscape preferences at the regional scale	10.1016/j.ecolind.2019.05.061	Ecosystem Services	Yes	Yes
1	Mustering the power of ecosystems for adaptation to climate change	10.1016/j.envsci.2018.11.010	Climate Change	Yes	Yes
2	Effects of Alpine land-use changes: Soil macrofauna community revisited	10.1002/ece3.3043	Land use	No	Yes	Soil klein geschrieben, Punkt am Ende?
3	Decline of rare and specialist species across multiple taxonomic groups after grassland intensification and abandonment	10.1007/s10531-018-1623-x	Land use	Yes	Yes
4	Assessment of climate change effects on mountain ecosystems through a cross-site analysis in the Alps and Apennines	10.1016/j.scitotenv.2017.12.155	Climate Change	Yes	Yes
5	Predicting outdoor recreation demand on a national scale - The case of Switzerland	10.1016/j.apgeog.2019.102111	Ecosystem Services	Yes	Yes
6	Policy strategies to foster the resilience of mountain social-​ecological systems under uncertain global change	10.1016/j.envsci.2016.09.003	Social ecological systems (SES)	No	Yes	Bindestrich? Gleich
7	Use of Sentinel-1 radar observations to evaluate snowmelt dynamics in alpine regions	10.5194/tc-14-935-2020	Snow-model	No	Yes	12.3.2020!		Would be found due to "Alpine" in search string
8	Multi-risk assessment in mountain regions: A review of modelling approaches for climate change adaptation	10.1016/j.jenvman.2018.11.100	Climate Change	Yes	Yes
9	Impacts of climate change on flowering phenology and production in alpine plants: The importance of end of flowering	10.1016/j.agee.2019.106795	Climate Change	No	Yes	1.4.2020! Obwohl: available online 26.12.2019!		Would be found due to "Alpine" in search string
10	An integrated community and ecosystem-based approach to disaster risk reduction in mountain systems	10.1016/j.envsci.2018.12.034	Sustainable development	Yes	Yes
11	Stronger short-term effects of mowing than extreme summer weather on a subalpine grassland	10.1007/s10021-013-9734-4	Climate Change	No	Yes	Short-Term Effects of Mowing Than….
12	Resilience as a framework for analyzing the adaptation of mountain summer pasture systems to climate change	10.5751/ES-09625-220425	Sustainable development	Yes	Yes
13	Habitat Suitability Models, for ecological study of the alpine marmot in the central Italian Alps	10.1016/j.ecoinf.2016.11.010	Modelling	Yes	Yes
14	A simple biodiversity assessment scheme supporting nature-friendly farm management	10.1016/j.ecolind.2019.105649	Monitoring	Yes	Yes
15	The dark side of biodiversity: Spatial application of the biological soil quality indicator (BSQ)	10.1016/j.ecolind.2015.02.006	Monitoring	No	No	no keyword with mountain reference…, south tyrol
16	Spatial evaluation of snow gliding in the Alps	doi.org/10.1016/j.catena.2018.03.001	Modelling	Yes	Yes
17	Topsoil and snow: a continuum system	doi.org/10.1016/j.apsoil.2017.06.029	Climate Change	No	No	no keyword with mountain reference…, ski runs, snow covered regions
18	The role of soil volumetric liquid water content during snow gliding processes	10.1016/j.coldregions.2017.01.007	Hazards	Yes	Yes
19	Stakeholder perspectives on ecosystem service supply and ecosystem service demand bundles	10.1016/j.ecoser.2019.100938	Ecosystem Services	Yes	Yes
20	Analyzing Spatial Congruencies and Mismatches between Supply, Demand and Flow of Ecosystem Services and Sustainable Development	10.3390/su11082227	Ecosystem Services	Yes	Yes
21	Participative Spatial Scenario Analysis for Alpine Ecosystems	10.1007/s00267-017-0903-7	Environmental Management	Yes	Yes
22	Catalyzing Transformations to Sustainability in the World's Mountains	10.1029/2018EF001024	Earth Future	Yes	Yes
23	A simple method to combine snow height and meteorological observations to estimate winter precipitation at sub-daily resolution	10.1080/02626667.2015.1081203	Modelling	Yes	Yes
24	Characteristic trajectories of ecosystem services in mountains	10.1002/fee.1470	Global Change	Yes	Yes
				Hits:	23
				NoHits:	2
				Frac. Hits	0.92
