# Supplementary material for: Rising slopes—Bibliometrics of mountain research 1900–2019
Source: PLoS One. 2022 Aug 25;17(8):e0273421. doi: 10.1371/journal.pone.0273421 (PMC9409586; doi:10.1371/journal.pone.0273421)
Supplement: S5 Table — (XLSX) [file pone.0273421.s005.xlsx]

## Sheet: GeneralQuery
20201201-162850_Output_queriesMountainPapers0112_190019_FullExportwAbst
queriesMountainPapers0112_YearIntervals.csv_QueryMntwordsPlusRangesWikiExact
Sample Size: 50
Subsamples: 3
recno	title	journal	organisation	year	doi_link	HIT	NO_HIT	HIT_TOPIC
Random Subsample Number 1
2572	Modeling the impact of climate change on wild Piper nigrum (Black Pepper) in Western Ghats, India using ecological niche models	JOURNAL OF PLANT RESEARCH	['ATREE', 'Manipal Academy of Higher Education (MAHE)']	2016	https://doi.org/10.1007/s10265-016-0859-3	x
15105	Screening of Chemical Composition, in vitro Antioxidant, alpha-Amylase and alpha-Glucosidase Inhibitory Activities of the Leaf Essential Oils of Cinnamomum wightii from Different Populations	NATURAL PRODUCT COMMUNICATIONS	['Shanmugha Arts - Science - Technology & Research Academy (SASTRA)', 'Ayya Nadar Janaki Ammal Coll Autonomous']	2018	NOT FOUND	x		endemic species in the Western Ghats
67554	Measurements of elements, sulphate and SO2 in Nuuk Greenland	ATMOSPHERIC ENVIRONMENT	['Aarhus University', 'Asiaq Greenland Survey']	2006	https://doi.org/10.1016/j.atmosenv.2006.03.057	x		havy metals at Malene Mountain
42860	Bouldery slope landforms on Mt. Biseul, Korea, and implications for paleoclimate and slope evolution	QUATERNARY RESEARCH	['Korea University', 'Korea Institute of Science & Technology (KIST)', 'Catholic University of Daegu']	2017	https://doi.org/10.1017/qua.2017.27	x
73585	Distribution of hydrolysable tannins in the foliage of Finnish birch species	ZEITSCHRIFT FUR NATURFORSCHUNG SECTION C-A JOURNAL OF BIOSCIENCES	['University of Turku', 'University of Turku']	2002	NOT FOUND		x	mountain birch (Birke)
55900	Central nervous system dysfunction associated with Rocky Mountain spotted fever infection in five dogs	JOURNAL OF THE AMERICAN ANIMAL HOSPITAL ASSOCIATION	['University of Pennsylvania']	2005	https://doi.org/10.5326/0410259		x	Rocky mountain fever infection
32673	TOPOSEQUENCE OF ALPINE SOILS ON CALCAREOUS MICA-SCHISTS, NORTHERN ADULA REGION, SWITZERLAND	JOURNAL OF SOIL SCIENCE	['Wageningen University & Research']	1976	https://doi.org/10.1111/j.1365-2389.1976.tb02010.x	x
35056	CLIMATICALLY INDUCED FLORISTIC CHANGES ACROSS THE EOCENE-OLIGOCENE TRANSITION IN THE NORTHERN HIGH-LATITUDES, YUKON-TERRITORY, CANADA	GEOLOGICAL SOCIETY OF AMERICA BULLETIN	['Natural Resources Canada', 'Purdue University System']	1995	https://doi.org/10.1130/0016-7606(1995)107<0676:CIFCAT>2.3.CO;2	x
31806	Seed priming and in situ moisture conservation measures in increasing adaptive capacity of rain-fed upland rice to moisture stress at Eastern Himalayan Region of India	PADDY AND WATER ENVIRONMENT	['Indian Council of Agricultural Research (ICAR)', 'Indian Council of Agricultural Research (ICAR)', 'Indian Council of Agricultural Research (ICAR)']	2017	https://doi.org/10.1007/s10333-016-0553-z	x
55330	Upper Dalan Member and Kangan Formation between the Zagros Mountains and offshore fars, Iran: depositional system, biostratigraphy and stratigraphic architecture	GEOARABIA	['Total Grp Pau', 'University of Birmingham', 'Shahid Beheshti University']	2006	NOT FOUND	x
7332	Spatiotemporal Dynamics and Drivers of Farmland Changes in Panxi Mountainous Region, China	SUSTAINABILITY	['Chinese Academy of Sciences', 'Chinese Academy of Sciences']	2016	https://doi.org/10.3390/su8111209	x
36078	The null hypothesis: globally steady rates of erosion, weathering fluxes and shelf sediment accumulation during Late Cenozoic mountain uplift and glaciation	TERRA NOVA	['University of Pennsylvania']	2016	https://doi.org/10.1111/ter.12185	x
12443	Comprehensive Evaluation of Ski Resort Development Conditions in Northern China	CHINESE GEOGRAPHICAL SCIENCE	['Chinese Academy of Sciences', 'Chinese Academy of Sciences', 'Southwest Forestry University - China']	2016	https://doi.org/10.1007/s11769-016-0808-z	x
10955	Sacred forests of India: a strong tradition of community-based natural resource management	ENVIRONMENTAL CONSERVATION	['Eckerd Coll', 'University of Oxford']	2010	https://doi.org/10.1017/S0376892910000561	x		Western Ghats case study
16366	A New Species of the Genus Rhacophorus (Anura: Rhacophoridae) from Dabie Mountains in East China	ASIAN HERPETOLOGICAL RESEARCH	['Anhui University', 'Nanjing Inst Environm Sci', 'Huainan Normal University', 'Chinese Academy of Sciences', 'Chinese Academy of Sciences', 'Cardiff University']	2017	https://doi.org/10.16373/j.cnki.ahr.160064	x
68516	Global warming, elevational range shifts, and lowland biotic attrition in the wet tropics	SCIENCE	['University of Connecticut', 'Friedrich Schiller University of Jena', 'Friedrich Schiller University of Jena', 'Colgate University', 'University of California System', 'Evergreen State Coll']	2008	https://doi.org/10.1126/science.1162547	x
6016	Yaochong Mo deposit, a low-F porphyry Mo deposit from the Qinling-Dabie orogenic belt	ORE GEOLOGY REVIEWS	['Chinese Academy of Sciences', 'Sun Yat Sen University', 'Chinese Academy of Sciences', 'Chinese Academy of Sciences', 'Sci Res Inst State Land Resources', 'Qingdao Natl Lab Marine Sci & Technol']	2017	https://doi.org/10.1016/j.oregeorev.2017.03.029	x
14942	Genetic persistence of an initially introduced brown trout (Salmo trutta L.) population despite restocking of foreign conspecifics	ECOLOGY OF FRESHWATER FISH	['Norwegian University of Life Sciences']	2014	https://doi.org/10.1111/eff.12102	x		lake sediments located on the Hardangervidda mountain plateau, Norway
38607	Proteomics informed by transcriptomics identifies novel secreted proteins in Dermacentor andersoni saliva	INTERNATIONAL JOURNAL FOR PARASITOLOGY	['Washington State University', 'Washington State University', 'United States Department of Agriculture (USDA)', 'United States Department of Energy (DOE)', 'United States Department of Energy (DOE)']	2014	https://doi.org/10.1016/j.ijpara.2014.07.003		x	Rocky mountain wood tick (Holzzecke)
89023	Atrial metastasis detected by two-dimensional echocardiography	ACTA ONCOLOGICA	['Rambam Health Care Campus', 'Rambam Health Care Campus', 'Rambam Health Care Campus', 'Technion Israel Institute of Technology']	2004	https://doi.org/10.1080/02841860310016910		x	Aspen or Sequoia ( Mountain View CA)
791	A new species of Dalbergia (Fabaceae: Dalbergieae) from Tamil Nadu, India	PHYTOTAXA	['St Josephs Coll Autonomous', 'St Josephs Coll Autonomous', 'Jamal Mohamed Coll Autonomous']	2018	https://doi.org/10.11646/phytotaxa.360.3.8	x		new species Western Ghats
32122	SILVER FERNS OF BANGLADESH AND THE EXCLUSION OF REPORTED ALEURITOPTERIS GRISEA (BLANF.) PANIGRAHI (PTERIDOPHYTA, PTERIDACEAE)	BANGLADESH JOURNAL OF BOTANY	['Royal Bot Garden']	2013	NOT FOUND	x		is well known to be a high Himalayan species….
33322	Modelling spatially distributed surface runoff generation using SWAT-VSA: a case study in a watershed of the north-west Himalayan landscape	MODELING EARTH SYSTEMS AND ENVIRONMENT	['Department of Space (DoS) - Government of India', 'University of Twente']	2016	https://doi.org/10.1007/s40808-016-0249-9	x
27483	Length-weight and length-length relationships of the vulnerable dark mahseer Puntius chelynoides (McClelland, 1839) from Garhwal Himalaya, India	JOURNAL OF APPLIED ICHTHYOLOGY	['Indian Council of Agricultural Research (ICAR)', 'Hemwati Nandan Bahuguna Garhwal University', 'University of Kashmir']	2014	https://doi.org/10.1111/jai.12252	x
39566	Assessment of spring snow cover duration variability over northern Canada from satellite datasets	REMOTE SENSING OF ENVIRONMENT	['Environment & Climate Change Canada', 'Environment & Climate Change Canada', 'University of Alberta']	2007	https://doi.org/10.1016/j.rse.2006.09.035	x
9298	Terrestrial laser scanning to deliver high-resolution topography of the upper Tarfala valley, arctic Sweden	GFF	['University of Leeds', 'University of Leeds', 'Quest TGO']	2015	https://doi.org/10.1080/11035897.2015.1037569	x
18251	Impacts of ski resorts on water quality of boreal lakes: a case study in northern Finland	BOREAL ENVIRONMENT RESEARCH	['Oulanka Res Stn', 'Finnish Environment Institute', 'University of Oulu', 'Metsahallitus Nat Heritage Serv', 'Thule Inst', 'Natural Resources Institute Finland (Luke)']	2012	NOT FOUND	x
85333	Phylogeny and phylogeography of the genus Geothelphusa (Crustacea : Decapoda, Brachyura, Potamidae) in southwestern Taiwan based on two mitochondrial genes	ZOOLOGICAL SCIENCE	['National Sun Yat Sen University', 'National Chung Hsing University', 'National University of Singapore', 'University of Regensburg']	2007	https://doi.org/10.2108/zsj.24.57	x		It includes an isolated population on distant Chaishan Mountain
85200	Coastal katabatic winds imaged by SAR	GEOPHYSICAL RESEARCH LETTERS	['National Oceanic Atmospheric Admin (NOAA) - USA', 'QSS Grp Inc', 'National Oceanic Atmospheric Admin (NOAA) - USA', 'Natl Ice Ctr']	2007	https://doi.org/10.1029/2006GL028055	x		mirrows the costal mountain topography
34952	Synthesis and Characterization of Phenol Formaldehyde Novolac Resin Derived from Liquefied Mountain Pine Beetle Infested Lodgepole Pine Barks	MACROMOLECULAR REACTION ENGINEERING	['University of Toronto', 'University of Toronto']	2013	https://doi.org/10.1002/mren.201300112	x		liquified mountain pine beetle…
2670	Polytrichadelphus spinosus (Polytrichaceae, Bryophyta), a new species from Colombia	CRYPTOGAMIE BRYOLOGIE	['Universidad Nacional de Colombia']	2018	https://doi.org/10.7872/cryb/v39.iss3.2018.317	x		it ioccurs predominantly in montane forests slopes...
19213	Density estimates of birds inhabiting fragments of cloud forest in southern Ecuador	BIRD CONSERVATION INTERNATIONAL	['Manchester Metropolitan University']	1999	https://doi.org/10.1017/S0959270900003361	x		birds in the montane cloud forests in southern Ecuador
41665	Constraining recent lead pollution sources in the North Pacific using ice core stable lead isotopes	JOURNAL OF GEOPHYSICAL RESEARCH-ATMOSPHERES	['University of Maine System', 'University of Maine System', 'Dartmouth College', 'Nevada System of Higher Education (NSHE)', 'University System Of New Hampshire', 'Oregon State University']	2012	https://doi.org/10.1029/2011JD017270	x		ice core record recovered from Eclipse Icefield (3017 masl; St. Elias Mountains, Canada)
36886	Gap recruitment and partitioning in an old-growth beech forest of the Dinaric Mountains: Influences of light regime, herb competition and browsing	FOREST ECOLOGY AND MANAGEMENT	['University of Ljubljana']	2012	https://doi.org/10.1016/j.foreco.2012.08.010	x
20621	Plant richness pattern in an elevation gradient in the Eastern Himalaya	BIODIVERSITY AND CONSERVATION	['Govt Sikkim', 'Indian Institute of Technology System (IIT System)', 'Rajiv Gandhi University - Itanagar']	2019	https://doi.org/10.1007/s10531-019-01699-7	x
53672	TAPHONOMIC BIAS OF SELECTIVE SILICIFICATION REVEALED BY PAIRED PETROGRAPHIC AND INSOLUBLE RESIDUE ANALYSIS	PALAIOS	['Smith College', 'Stanford University']	2015	https://doi.org/10.2110/palo.2014.105	x		Muddy Mountains of southern Nevada.
28123	Variability in cuticular hydrocarbons and phenotypic discrimination of Ixodes ricinus populations (Acarina: Ixodidae) from Europe	EXPERIMENTAL & APPLIED ACAROLOGY	['FAC VET']	1996	https://doi.org/10.1007/BF00053309	x		samples collected in Germany, Switzerland and the Italian Alps
85947	Testing historical phylogeographic inferences with contemporary gene flow data: population genetic structure of the Qinghai toad-headed lizard	JOURNAL OF ZOOLOGY	['University of Guelph', 'Chinese Academy of Sciences']	2009	https://doi.org/10.1111/j.1469-7998.2009.00564.x	x		analyses suggested that the Arjin and the A'nyemaqen Mountains were significant genetic barriers to contemporary gene flow of the P. vlangalii populations
54661	Use of transplanted mosses and autochthonous liverworts to monitor trace metals in acidic and non-acidic headwater streams (Vosges mountains, France)	SCIENCE OF THE TOTAL ENVIRONMENT	['Universite de Lorraine']	1995	https://doi.org/10.1016/0048-9697(95)04849-9	x
62161	Observation of sprites over the Asian continent and over oceans around Taiwan	GEOPHYSICAL RESEARCH LETTERS	['National Cheng Kung University', 'Natl Space Program Off']	2002	https://doi.org/10.1029/2001GL013737	x
42904	A COMPARISON OF REGIONAL GEOCHEMICAL DATA FROM LAKES AND STREAMS IN NORTHERN LABRADOR - IMPLICATIONS FOR MIXED-MEDIA GEOCHEMICAL MAPPING	JOURNAL OF GEOCHEMICAL EXPLORATION	['GEOL SURVEY NEWFOUNDLAND']	1990	https://doi.org/10.1016/0375-6742(90)90071-H	x
19292	Development of Gastric and Pancreatic Enzyme Activities and Their Relationship with Some Gut Regulatory Peptides in Grazing Sheep	ASIAN-AUSTRALASIAN JOURNAL OF ANIMAL SCIENCES	['Gansu Agricultural University']	2011	NOT FOUND		x	Forty-four Gansu Alpine Fine-wool lambs
8629	Modeling the Speed Choice Behaviors of Drivers on Mountainous Roads with Complicated Shapes	ADVANCES IN MECHANICAL ENGINEERING	['Chongqing Jiaotong University', 'Southwest Jiaotong University']	2015	https://doi.org/10.1155/2014/862610	x
61430	STUDIES ON SPAWNING ECOLOGY OF A HILLSTREAM FISH, GLYPTOTHORAX-PECTINOPTERUS (MCCLELLAND) OF GARHWAL HIMALAYA	JOURNAL OF ADVANCED ZOOLOGY	['Hemwati Nandan Bahuguna Garhwal University']	1984	NOT FOUND	x
20690	Oligochaetes (Annelida, Oligochaeta) of the Vlasina river (South-East Serbia): diversity and distribution	BIOLOGIA	['University of Belgrade']	2003	NOT FOUND	x
19872	Deflation and inflation of a large magma body beneath Uturuncu volcano, Bolivia? Insights from InSAR data, surface lineaments and stress modelling	GEOPHYSICAL JOURNAL INTERNATIONAL	['Helmholtz Association']	2014	https://doi.org/10.1093/gji/ggu080	x
43969	The genetic structure of Squalidus multimaculatus revealing the historical pattern of serial colonization on the tip of East Asian continent	SCIENTIFIC REPORTS	['Yeungnam University']	2018	https://doi.org/10.1038/s41598-018-28340-x	x		colonization of the common ancestor between S. g. majimae and S. multimaculatus via headwater capture through fault zones within successive mountain range.
23087	PRE-OCEANIC RIFTING IN THE ALPS	TECTONOPHYSICS	['ETH Zurich', 'LAB GEODYNAM']	1987	https://doi.org/10.1016/0040-1951(87)90272-1	x
30645	Efficacy of bus service reorganization utilizing a hub-and-spoke topology and DRT to meet community needs: A case study of Tokigawa town	IATSS RESEARCH	['Eagle Bus Co Ltd', 'Saitama University', 'Eagle Bus Ltd']	2013	https://doi.org/10.1016/j.iatssr.2013.01.001	x		area for routes in the mountain area
76093	Regional history and ethnic identity in the hub of New Guinea: The emergence of the Min	OCEANIA	['Western University (University of Western Ontario)']	1996	https://doi.org/10.1002/j.1834-4461.1996.tb02551.x	x
						45	5
Random Subsample Number 2						0.9	0.1
89563	Carboniferous biogenic sedimentary structures on the northwestern margin of Jungar basin	CHINESE SCIENCE BULLETIN	['Chinese Academy of Sciences']	1999	https://doi.org/10.1007/BF02885494	x
69286	OOLITES FROM THE KROL GROUP OF LESSER GARHWAL HIMALAYA - AN ANCIENT ANALOG OF MODERN DEAD-SEA HYPERSALINE COATED GRAINS (OOLITES)	JOURNAL OF THE GEOLOGICAL SOCIETY OF INDIA	['DS COLL']	1986	NOT FOUND	x
66325	Random forests for classification in ecology	ECOLOGY	['Utah System of Higher Education', 'United States Department of the Interior', 'Utah System of Higher Education', 'Utah System of Higher Education', 'Utah System of Higher Education', 'University of Washington']	2007	https://doi.org/10.1890/07-0539.1	x		nest sites for cavity nesting birds in the Uinta Mountains, Utah, USA
16264	Thematic Maps for Land-Use Planning and Policy Decisions in the Calaggio Stream Catchment Area	JOURNAL OF MAPS	['University of Sannio']	2010	https://doi.org/10.4113/jom.2010.1105	x
57837	First notes on the phonology and classification of the Bangru language of India	LINGUISTICS OF THE TIBETO-BURMAN AREA	['University of Bern', 'Tezpur University']	2015	https://doi.org/10.1075/ltba.38.1.03bod	x		language in the trans-himalayan Tibeto-Burman region
36314	Mineralogical and geochemical investigations of the Mombi bauxite deposit, Zagros Mountains, Iran	CHEMIE DER ERDE-GEOCHEMISTRY	['Lorestan Univ', 'Shahid Chamran University of Ahvaz', 'Shahid Chamran University of Ahvaz']	2016	https://doi.org/10.1016/j.chemer.2015.10.001	x
42159	Effects of the internal structure of a rock-avalanche dam on the drainage mechanism of its impoundment, Flims sturzstrom and Ilanz paleo-lake, Swiss Alps	GEOMORPHOLOGY	['Centre National de la Recherche Scientifique (CNRS)', 'Centre National de la Recherche Scientifique (CNRS)', 'Universites de Strasbourg Etablissements Associes']	2004	https://doi.org/10.1016/j.geomorph.2003.11.003	x
77249	THE ROSEVILLE BOMB DISASTER SIMULATED TRAIN BRAKING SYSTEM TESTS AND BOXCAR WOOD FLOOR IGNITION EXPERIMENTS	JOURNAL OF MECHANICAL DESIGN	['FAILURE ANAL ASSOCIATES']	1991	https://doi.org/10.1115/1.2912756	x		influence of extended heavy braking action on the mountain grade
49528	The Last Scottish Ice Sheet	EARTH AND ENVIRONMENTAL SCIENCE TRANSACTIONS OF THE ROYAL SOCIETY OF EDINBURGH	['University of St Andrews', 'Durham University']	2019	https://doi.org/10.1017/S1755691018000038		x	The Scottish Ice Shee (SIS) buried all mountains
34912	Institutional impacts on the resilience of mountain grasslands: an analysis based on three European case studies	LAND USE POLICY	['University of Innsbruck', 'University of Bodenkultur Wien', 'Norwegian University of Science & Technology (NTNU)', 'Communaute Universite Grenoble Alpes']	2016	https://doi.org/10.1016/j.landusepol.2015.12.009	x
82067	A new 'tapir' from Ellesmere Island, Arctic Canada - Implications for northern high latitude palaeobiogeography and tapir palaeobiology	PALAEOGEOGRAPHY PALAEOCLIMATOLOGY PALAEOECOLOGY	['University of Colorado System', 'University of Colorado System']	2005	https://doi.org/10.1016/j.palaeo.2005.06.008		x	and specifically the mountain tapir
86858	A geometric solar radiation model with applications in agriculture and forestry	COMPUTERS AND ELECTRONICS IN AGRICULTURE	['University of Kansas', 'University of Kansas', 'United States Department of Energy (DOE)', 'Environm Syst Res Inst']	2002	https://doi.org/10.1016/S0168-1699(02)00115-1	x		field experminent in the Rocky Mountains
39591	Effect of organic and inorganic sources of nutrients on yield, economics, and energetics of pepper and soil properties in naturally ventilated polyhouse	ARCHIVES OF AGRONOMY AND SOIL SCIENCE	['Indian Council of Agricultural Research (ICAR)']	2014	https://doi.org/10.1080/03650340.2013.861899	x		field experiment in the north-western Himalaya
51881	Long-term effects of short-term perturbation in a subalpine grassland	ECOLOGY	['CABI Biosci Switzerland', 'University of Bern', 'Philipps University Marburg', 'Lund University']	2006	=HYPERLINK("https://doi.org/10.1890/0012-9658(2006)87[1939:LEOSPI]2.0.CO	x
24957	The trend of land-use sustainability around the Changbai Mountain Biosphere Reserve in northeastern China: 1977-2007	INTERNATIONAL JOURNAL OF SUSTAINABLE DEVELOPMENT AND WORLD ECOLOGY	['Chinese Academy of Sciences', 'Chinese Academy of Sciences', 'Shenyang Jianzhu University', 'Shenyang Normal University']	2012	https://doi.org/10.1080/13504509.2012.675599	x
8938	Pangio bhujia, a new, peculiar species of miniature subterranean eel loach lacking dorsal and pelvic is fins from India (Teleostei: Cobitidae)	ZOOTAXA	['Kerala University of Fisheries & Ocean Studies', 'Natural History Museum London', 'Malabar Awareness & Rescue Ctr Wildlife MARC', 'Indian Institute of Science Education & Research (IISER) Pune', 'Kerala University of Fisheries & Ocean Studies', 'Kerala University of Fisheries & Ocean Studies']	2019	https://doi.org/10.11646/zootaxa.4683.1.8	x		new species, Western Ghats
69	A case study of a winter heavy rainfall event over the Serra do Mar in Brazil	GEOFISICA INTERNACIONAL	['Instituto Nacional de Pesquisas Espaciais (INPE)', 'Inst Technol Res']	2011	NOT FOUND	x
12195	Origin and assessment of deep groundwater inflow in the Ca' Lita landslide using hydrochemistry and in situ monitoring	HYDROLOGY AND EARTH SYSTEM SCIENCES	['Universita di Modena e Reggio Emilia', 'Delft University of Technology', 'Regional Environmental Protection Agency - Italy']	2012	https://doi.org/10.5194/hess-16-4205-2012	x
40808	A SEARCH FOR THE ORIGIN OF CADMIUM IN THE SOIL OF THE SWISS-JURA	GEODERMA	['Ecole Polytechnique Federale de Lausanne', 'University of Lausanne']	1995	https://doi.org/10.1016/0016-7061(95)00037-O	x
56151	Clusters of extreme floods: their role in the transformation of fluvial systems	ZEITSCHRIFT FUR GEOMORPHOLOGIE	['Polish Academy of Sciences']	2015	https://doi.org/10.1127/zfg_suppl/2015/S-59195	x
23134	Raw materials for the Italian stoneware tile industry	INDUSTRIAL CERAMICS	['Consiglio Nazionale delle Ricerche (CNR)']	1996	NOT FOUND	x
66946	The genetic status of the violet copper Lycaena helle - a relict of the cold past in times of global warming	ECOGRAPHY	['Musee Natl Hist Nat', 'Universitat Trier', 'University of Kiel', 'Leuphana University Luneburg', 'ETH Zurich']	2009	https://doi.org/10.1111/j.1600-0587.2008.05766.x	x		study sites in three mountain regions
5801	Uneven rate of plant turnover along elevation in grasslands	ALPINE BOTANY	['ETH Zurich', 'Swiss Federal Institute for Forest - Snow & Landscape Research', 'University of Lausanne', 'University of Lausanne']	2017	https://doi.org/10.1007/s00035-016-0173-7	x
48262	New species of the genus Navicula Bory (Bacillariophyceae, Naviculaceae) from Lake Teletskoye	PHYTOTAXA	['Lomonosov Moscow State University']	2019	https://doi.org/10.11646/phytotaxa.404.4.5	x		new species from mountain oligotrophic Lake Teletskoye (West Siberia)
35802	KYANITE-ECLOGITE TO AMPHIBOLITE FACIES EVOLUTION OF HYDROUS MAFIC AND PELITIC ROCKS, ADULA-NAPPE, CENTRAL ALPS	CONTRIBUTIONS TO MINERALOGY AND PETROLOGY	['ETH Zurich']	1982	https://doi.org/10.1007/BF00371156	x
83875	Cypripedium taibaiense (Orchidaceae), a new species from Shaanxi, China	NOVON	['Missouri Botanical Gardens', 'Chinese Academy of Sciences']	1999	https://doi.org/10.2307/3391753	x		new species from Taibai Mountain in Shaanxi, northwestern China
57726	Historical shrub-grass transitions in the northern Chihuahuan Desert: modeling the effects of shifting rainfall seasonality and event size over a landscape gradient	GLOBAL CHANGE BIOLOGY	['Beijing Normal University', 'Duke University', 'Duke University']	2003	https://doi.org/10.1046/j.1365-2486.2003.00676.x	x
7043	Superposed Sedimentary and Tectonic Block-In-Matrix Fabrics in a Subducted Serpentinite Melange (High-Pressure Zermatt Saas Ophiolite, Western Alps)	GEOSCIENCES	['University of Milan', 'University of Turin', 'Lehigh University', 'Consiglio Nazionale delle Ricerche (CNR)', 'University of Genoa']	2019	https://doi.org/10.3390/geosciences9080358	x
38674	Dolomitic paleosols in the lagoonal tetrapod track-bearing succession of the Holy Cross Mountains (Middle Devonian, Poland)	SEDIMENTARY GEOLOGY	['Polish Geological Institute - National Research Institute', 'University of Oregon']	2014	https://doi.org/10.1016/j.sedgeo.2013.10.008	x
73805	Palaeovegetation of China: a pollen data-based synthesis for the mid-Holocene and last glacial maximum	JOURNAL OF BIOGEOGRAPHY	['Chinese Academy of Sciences', 'Lund University', 'Chinese Academy of Sciences', 'Lund University', 'European Pollen Data Base', 'Centre National de la Recherche Scientifique (CNRS)', 'Chinese Academy of Sciences', "Chang'an University", 'National Taiwan University', 'Chinese Academy of Sciences', 'Chinese Academy of Sciences', 'Louisiana State University System', 'Natl Climate Ctr', 'University…	2000	https://doi.org/10.1046/j.1365-2699.2000.00431.x	x
48309	Morphology and reproduction of the Snake-eyed Skink (Ablepharus kitaibelii Bibron & Bory De Saint-Vincent, 1833) in the western most parts of its range	NORTH-WESTERN JOURNAL OF ZOOLOGY	['University of JJ Strossmayer Osijek', 'University of Zagreb']	2018	NOT FOUND	x		most western population of the snake-eyed Skink, discovered on Puapuk Mountain…
4318	The wide but disjunct range of the European mountain plant Androsace lactea L. (Primulaceae) reflects Late Pleistocene range fragmentation and post-glacial distributional stasis	JOURNAL OF BIOGEOGRAPHY	['University of Vienna', 'University of Vienna', 'University of Innsbruck']	2010	https://doi.org/10.1111/j.1365-2699.2010.02350.x	x
29594	Characteristics and Stability of Incidental Iron Oxide Nanoparticles during Remediation of a Mining-Impacted Stream	ENVIRONMENTAL SCIENCE & TECHNOLOGY	['Colorado School of Mines']	2019	https://doi.org/10.1021/acs.est.9b03036	x
28915	Routine habitat switching alters the likelihood and persistence of infection with a pathogenic parasite	FUNCTIONAL ECOLOGY	['University of Liverpool', 'University of Cambridge', 'Zoological Society of London', 'Consejo Superior de Investigaciones Cientificas (CSIC)', 'Parque Nacl Sierra de Guadarrama', 'Max Planck Society']	2018	https://doi.org/10.1111/1365-2435.13038	x		alpine newts (Molche) sampled in the Guardarrama Mountain National Park (Spain) - zweite Info aber nicht in abstract!
42789	Hydrological and climate changes in southeast Siberia over the last 33 kyr	GLOBAL AND PLANETARY CHANGE	['Gifu University', 'Japan Atomic Energy Agency', 'Nagoya University', 'University of Shizuoka', 'Nagoya University', 'National Institute for Environmental Studies - Japan', 'Kanazawa University', 'Forestry & Forest Products Research Institute - Japan']	2018	https://doi.org/10.1016/j.gloplacha.2018.02.012	x		and the Selenga River inflow durin gthe Last Glacial Macimum was caused by meltwater of mountain glaciers in the Khamar-Daban Range.
76711	ACTIVE TECTONICS OF THE WESTERN TETHYAN HIMALAYA ABOVE THE UNDERTHRUSTING INDIAN PLATE - THE UPPER SUTLEJ RIVER BASIN AS A PULL-APART STRUCTURE	TECTONOPHYSICS	['Cornell University', 'Cornell University']	1985	https://doi.org/10.1016/0040-1951(85)90183-0	x
24526	Spatial interpolation and mean fire interval analyses quantify historical mixed-severity fire regimes	INTERNATIONAL JOURNAL OF WILDLAND FIRE	['University of British Columbia']	2017	https://doi.org/10.1071/WF16084	x		montane and subalpine forests
70985	An exceptional specimen of Cimexomys judithae (Mammalia : Multituberculata) from the Campanian Two Medicine Formation of Montana, and the phylogenetic status of Cimexomys	JOURNAL OF VERTEBRATE PALEONTOLOGY	['Universidad Nacional Autonoma de Mexico', 'University of California System', 'University of California System', 'Duke University']	2000	https://doi.org/10.1671/0272-4634(2000)020[0333:AESOCJ]2.0.CO;2	x		dinosaur nest horizon at Egg Mountain
9589	HEALTH IMPLICATIONS OF CHANGING AGRARIAN ECONOMIES IN THE SOUTHERN ANDES	HUMAN ORGANIZATION	['University of South Carolina']	1994	https://doi.org/10.17730/humo.53.4.k4m7h137864k534p	x
39966	COMPACTNESS AND THE PALAIS-SMALE PROPERTY FOR CRITICAL KIRCHHOFF EQUATIONS IN CLOSED MANIFOLDS	PACIFIC JOURNAL OF MATHEMATICS	['CY Cergy Paris Universite']	2016	https://doi.org/10.2140/pjm.2016.280.41		x	a mountain-pass solution to the equation
13519	Estimated distributed rainfall interception using a simple conceptual model and Moderate Resolution Imaging Spectroradiometer (MODIS)	JOURNAL OF HYDROLOGY	['Universidad de Cantabria', 'Universidad de Cantabria']	2012	https://doi.org/10.1016/j.jhydrol.2012.08.043	x
1435	Tephrochronological dating of varved interglacial lake deposits from Pianico-Sellere (Southern Alps, Italy) to around 400 ka	JOURNAL OF QUATERNARY SCIENCE	['Helmholtz Association', 'University of Cambridge']	2007	https://doi.org/10.1002/jqs.1014	x
43812	Structural and metamorphic evolution of the northern Himachal Himalaya, NW India - (Spiti-eastern Lahul-Parvati valley traverse)	ECLOGAE GEOLOGICAE HELVETIAE	['University of Lausanne', 'ETH Zurich']	1999	NOT FOUND	x
38188	Estimation of the Surface Velocity Field of the Aletsch Glacier Using Multibaseline Airborne SAR Interferometry	IEEE TRANSACTIONS ON GEOSCIENCE AND REMOTE SENSING	['Helmholtz Association']	2009	https://doi.org/10.1109/TGRS.2008.2004277	x
989	Linking Late Pleistocene alpine glacial erosion and continental margin sedimentation: Insights from Ar-40/Ar-39 dating of silt-sized sediment, Canterbury Basin, New Zealand	EARTH AND PLANETARY SCIENCE LETTERS	['State University System of Florida']	2016	https://doi.org/10.1016/j.epsl.2015.11.008	x
14084	Modelling and forecasting daily international mass tourism to Peru	TOURISM MANAGEMENT	['Universidade Catolica de Brasilia', 'Erasmus University Rotterdam', 'Tinbergen Inst', 'University of Tokyo']	2010	https://doi.org/10.1016/j.tourman.2009.09.002	x
12737	An improved stress map for Italy and surrounding regions (central Mediterranean)	JOURNAL OF GEOPHYSICAL RESEARCH-SOLID EARTH	['Istituto Nazionale Geofisica e Vulcanologia (INGV)']	2004	https://doi.org/10.1029/2003JB002703	x
41094	Surface exposure dating of young basalts (1-200 ka) in the San Francisco volcanic field (Arizona, USA) using cosmogenic He-3 and Ne-21	QUATERNARY GEOCHRONOLOGY	['Helmholtz Association']	2014	https://doi.org/10.1016/j.quageo.2012.10.003	x
50445	Functional Promiscuity of Two Divergent Paralogs of Type III Plant Polyketide Synthases	PLANT PHYSIOLOGY	['Council of Scientific & Industrial Research (CSIR) - India', 'Council of Scientific & Industrial Research (CSIR) - India', 'Council of Scientific & Industrial Research (CSIR) - India', 'University of Kashmir', 'National University of Singapore', 'Iowa State University', 'Sc Res New Zealand Crown Res Inst']	2016	https://doi.org/10.1104/pp.16.00003	x		endemic high-altitude medicinal herb of northwestern Himalayas
1787	The 2015 Surge of Hispar Glacier in the Karakoram	REMOTE SENSING	['University of Zurich', 'Gamma Remote Sensing', 'University of Oslo']	2017	https://doi.org/10.3390/rs9090888	x
						47	3
Random Subsample Number 3						0.94	0.06
11737	CORDILLERA DRAPING Textiles of Northern Luzon, The Philippines	ARTS OF ASIA	['missing data']	2014	NOT FOUND		x	Cordillera draping with textiles
33372	Sleep-Disordered Breathing and Vascular Function in Patients With Chronic Mountain Sickness and Healthy High-Altitude Dwellers	CHEST	['University of Bern', 'Consiglio Nazionale delle Ricerche (CNR)', 'University of Lausanne', 'University of Lausanne', 'Universidad Mayor de San Andres', 'Universidad de Tarapaca']	2016	https://doi.org/10.1378/chest.15-1450	x		mountain sickness
24353	Snow-tracking versus radiotelemetry for predicting wolf-environment relationships in the Rocky Mountains of Canada	WILDLIFE SOCIETY BULLETIN	['University of Calgary', 'University of Alberta']	2005	https://doi.org/10.2193/0091-7648(2005)33[1216:SVRFPW]2.0.CO;2	x
82055	Synmagmatic deformation patterns in the Old Woman Mountains, SE California	JOURNAL OF STRUCTURAL GEOLOGY	['Kingston University', 'Vanderbilt University', 'University of New Mexico', 'Boston University']	1999	https://doi.org/10.1016/S0191-8141(98)00107-2	x
50735	Textural and thermal history of partial melting in tonalitic wallrock at the margin of a Basalt dike, Wallowa Mountains, Oregon	JOURNAL OF PETROLOGY	['Oregon State University']	2003	https://doi.org/10.1093/petrology/egg078	x
25539	Sedimentation rates at Ramis River, Peruvian Altiplano, South America	ENVIRONMENTAL EARTH SCIENCES	['Universidade Estadual Paulista']	2019	https://doi.org/10.1007/s12665-019-8233-0	x
3826	The Guadalfeo Monitoring Network (Sierra Nevada, Spain): 14 years of measurements to understand the complexity of snow dynamics in semiarid regions	EARTH SYSTEM SCIENCE DATA	['Universidad de Cordoba']	2019	https://doi.org/10.5194/essd-11-393-2019	x
41264	Survey of heavy metal deposition at the Schulterberg (Achenkirch Altitude Profiles) by using basidiomycetes as bioindicators	PHYTON-ANNALES REI BOTANICAE	['University of Innsbruck']	1996	NOT FOUND	x
36207	THE DOLOMITES AND THEIR GEOMORPHODIVERSITY	GEOGRAPHIA POLONICA	['Universita di Modena e Reggio Emilia']	2011	https://doi.org/10.7163/GPol.2011.S2.8	x
13251	Effects of temperature and date of snowmelt on growth, reproduction, and flowering phenology in the arctic/alpine herb, Ranunculus glacialis	OECOLOGIA	['Norwegian University of Life Sciences', 'University of Gothenburg']	2002	https://doi.org/10.1007/s00442-002-1028-z	x
3728	The genus Bostryx in central western Argentina: anatomical and distributional description of four of its southernmost species (Gastropoda, Bulimulidae)	IHERINGIA SERIE ZOOLOGIA	['Consejo Nacional de Investigaciones Cientificas y Tecnicas (CONICET)']	2015	https://doi.org/10.1590/1678-476620151054484498	x
13033	Density estimation in tiger populations: combining information for strong inference	ECOLOGY	['University of Oxford', 'Ctr Wildlife Studies', 'Wildlife Conservat Soc', 'United States Department of the Interior', 'Indian Statistical Institute', 'Wildlife Conservation Society']	2012	https://doi.org/10.1890/11-2110.1	x		tiger density in the Western Ghats, India (keyword)
8718	A rain forest dusk chorus: cacophony or sounds of silence?	EVOLUTIONARY ECOLOGY	['Indian Institute of Science (IISC) - Bangalore', 'University of Delhi', 'Indian Institute of Science (IISC) - Bangalore']	2014	https://doi.org/10.1007/s10682-013-9658-7	x		Western Ghats - Keyword, not mentiones in abstract
33832	Connection between variations of the stress-strain state of the Earth's crust and seismic activity: The example of Southern California	DOKLADY EARTH SCIENCES	['Russian Academy of Sciences', 'Russian Academy of Sciences']	2010	https://doi.org/10.1134/S1028334X10010320	x
10657	Hotspots within hotspots: Endemic plant richness, environmental drivers, and implications for conservation	BIOLOGICAL CONSERVATION	['University of Cagliari', 'University of Granada', 'Royal Botanic Gardens - Kew']	2014	https://doi.org/10.1016/j.biocon.2013.12.007	x		hotspots sierra nevada
63373	The treatment of Rocky Mountain spotted fever - With particular reference to intravenous fluids - A new approavh to basic supportive therapy	JOURNAL OF THE AMERICAN MEDICAL ASSOCIATION	['missing data']	1944	https://doi.org/10.1001/jama.1944.02850500001001		x	Rocky mountain fever
29396	Blue-Green Algae in a "Greenhouse Century"? New Insights from Field Data on Climate Change Impacts on Cyanobacteria Abundance	ECOSYSTEMS	['INRAE', 'Universite de Savoie', 'Helmholtz Association']	2015	https://doi.org/10.1007/s10021-014-9837-6	x		peri-alpine lakes (abflusslose Seen) liegen aber im Gebirgsraum
82788	Biochemical systematics of the wood mouse, Sylvaemus sylvaticus (L., 1758) sensu lato (Rodentia, Muridae) from eastern Europe and Asia	ZEITSCHRIFT FUR SAUGETIERKUNDE-INTERNATIONAL JOURNAL OF MAMMALIAN BIOLOGY	['National Academy of Sciences Ukraine']	1997	NOT FOUND	x		The most eastern forms of wood mouse, kastschenkoi, from the Altai mountains
29433	The Influences of Disturbance Histories and Soil Properties on Aboveground Biomass through Plant Functional Traits in a Tropical Rainforest	FORESTS	['Jiangxi Agricultural University', 'Chinese Academy of Forestry', 'Nanjing Forestry University', 'Chinese Academy of Forestry', 'Chinese Academy of Sciences']	2019	https://doi.org/10.3390/f10090774	x		soil properties in the tropical montane rainforests
58677	Lateglacial and Holocene vegetation change on the Isle of Skye: new data from three coastal locations	VEGETATION HISTORY AND ARCHAEOBOTANY	['Bournemouth University']	2004	https://doi.org/10.1007/s00334-004-0045-8	x		aspect and position in relation to central Cuillin mountain rang
1871	Spatial variability of surface radiation fluxes in mountainous terrain	JOURNAL OF APPLIED METEOROLOGY	['Indiana University System', 'University of Canterbury', 'California State University System']	2003	https://doi.org/10.1175/1520-0450(2003)042<0113:SVOSRF>2.0.CO;2	x
9873	Multiple evolutionary units and demographic stability during the last glacial maximum in the Scytalopus speluncae complex (Aves: Rhinocryptidae)	MOLECULAR PHYLOGENETICS AND EVOLUTION	['Pontificia Universidade Catolica Do Rio Grande Do Sul', 'Universidade Federal do Parana', 'Mater Nat Inst Estudos Ambientais', 'University of Toronto']	2016	https://doi.org/10.1016/j.ympev.2016.05.027	x		montane taxa
63973	The role of vicariance vs. dispersal in shaping genetic patterns in ocellated lizard species in the western Mediterranean	MOLECULAR ECOLOGY	['Universidade de Lisboa', 'Cardiff University', 'Zoological Society of London', 'University of London']	2008	https://doi.org/10.1111/j.1365-294X.2008.03706.x	x		betc and rifian mountains
8764	Genetic structure of southern Appalachian "Sky Island" populations of the southern red-backed vole (Myodes gapperi)	JOURNAL OF MAMMALOGY	['Wake Forest University']	2007	https://doi.org/10.1644/06-MAMM-A-049R1.1	x
66273	Monitoring of permanent GPS stations at the Sudety Mountains	ACTA GEODYNAMICA ET GEOMATERIALIA	['Military University of Technology in Warsaw']	2007	NOT FOUND	x
50600	The Very Old Folk. Roman Provincial Administration, Vascones, and Epigraphy in H. P. Lovecraft	AGORA-ESTUDOS CLASSICOS EM DEBATE	['Universidad Rey Juan Carlos']	2019	NOT FOUND	x		about a threat haunting the mountains of the Vascones
19303	The history and dynamics of a welded pyroclastic dam and its failure	BULLETIN OF VOLCANOLOGY	['California State University System', 'University of British Columbia']	2014	https://doi.org/10.1007/s00445-014-0811-0	x
31993	TEMPERATURE, HUMIDITY, AND AIRFLOW IN THE EMPLACEMENT DRIFTS USING CONVECTION AND DISPERSION TRANSPORT MODELS	NUCLEAR TECHNOLOGY	['Nevada System of Higher Education (NSHE)', 'United States Department of Energy (DOE)']	2010	https://doi.org/10.13182/NT10-A10773	x
16390	Soil microbial population and enzyme activity related to grazing pressure in alpine meadows of Nanda Devi Biosphere Reserve	JOURNAL OF ENVIRONMENTAL BIOLOGY	['Govind Ballabh Pant University of Agriculture Technology']	2004	NOT FOUND	x
26678	Surface motion of mountain glaciers derived from satellite optical imagery	REMOTE SENSING OF ENVIRONMENT	['Universite de Toulouse', 'CNES', 'Centre National de la Recherche Scientifique (CNRS)', 'Institut de Recherche pour le Developpement (IRD)', 'Centre National de la Recherche Scientifique (CNRS)']	2005	https://doi.org/10.1016/j.rse.2004.11.005	x
81009	The physical basis of the Lake Mikri Prespa systems: Geology, climate, hydrology and water quality	HYDROBIOLOGIA	['Newcastle University - UK', 'University of London']	1997	https://doi.org/10.1023/A:1003067115862	x
16351	POLLINATION BY ANTS - CONSEQUENCES OF THE QUANTITATIVE EFFECTS ON A MUTUALISTIC SYSTEM	OECOLOGIA	['University of Granada']	1992	https://doi.org/10.1007/BF00317631	x		ants in the high-mountain area of the Sierra Nevada
67020	Multiscale analysis of a meso-beta frontal passage in the complex terrain of the Colorado front range	MONTHLY WEATHER REVIEW	['National Oceanic Atmospheric Admin (NOAA) - USA']	1999	https://doi.org/10.1175/1520-0493(1999)127<2062:MAOAMF>2.0.CO;2	x
30411	Seismic structure of the underthrusting Indian crust in Sikkim Himalaya	TECTONICS	['Council of Scientific & Industrial Research (CSIR) - India']	2010	https://doi.org/10.1029/2010TC002722	x
49812	Saguaro (Carnegiea gigantea) Mortality and Population Regeneration in the Cactus Forest of Saguaro National Park: Seventy-Five Years and Counting	PLOS ONE	['Sweetwater Ctr', 'University of Missouri System']	2016	https://doi.org/10.1371/journal.pone.0160899	x
82142	Fine upper crustal structure of Jiashi strong earthquake swarm region in Xinjiang inferred from high resolution seismic refraction profile data	EARTHQUAKE SCIENCE	['China Earthquake Administration', 'China Earthquake Administration', 'Earthquake Adm Henan Prov']	2006	NOT FOUND	x
43698	Dermatologic Emergencies	AMERICAN FAMILY PHYSICIAN	['University of Texas System']	2010	NOT FOUND
34538	Addiction research centres and the nurturing of creativity Center for Alcohol Studies (CAS), Thailand	ADDICTION	['IHPP', 'Ministry of Public Health - Thailand']	2013	https://doi.org/10.1111/j.1360-0443.2012.03795.x		x	Alcohol Stidies…. In line with the concept of ‘the Triangle that Moves the Mountain’
7852	Relation between extinction and assisted colonization of plants in the arctic-alpine and boreal regions	CONSERVATION BIOLOGY	['Finnish Environment Institute']	2017	https://doi.org/10.1111/cobi.12847	x
6162	Holocene vegetation history in the upper forest belt of the Eastern Romanian Carpathians	PALAEOGEOGRAPHY PALAEOCLIMATOLOGY PALAEOECOLOGY	['Babes Bolyai University from Cluj', 'Senckenberg Gesellschaft fur Naturforschung (SGN)', 'Biodivers & Climate Res Ctr', 'Aix-Marseille Universite', 'National Research Institute for Biological Sciences']	2011	https://doi.org/10.1016/j.palaeo.2011.06.011	x
21419	Predictive skill of a subset of models participating in D-PHASE in the COPS region	QUARTERLY JOURNAL OF THE ROYAL METEOROLOGICAL SOCIETY	['University Hohenheim', 'Federal Office of Meteorology & Climatology (MeteoSwiss)', 'University of Vienna']	2011	https://doi.org/10.1002/qj.715	x
1387	Extensional neotectonics around the bend of the Western/Central Alps: an overview	INTERNATIONAL JOURNAL OF EARTH SCIENCES	['Centre National de la Recherche Scientifique (CNRS)', 'University of Neuchatel', 'University of Colorado System', 'Communaute Universite Grenoble Alpes']	2007	https://doi.org/10.1007/s00531-007-0181-3	x
25864	Description of Ghatiana, a new genus of freshwater crab, with two new species and a new species of Gubernatoriana (Crustacea: Decapoda: Brachyura: Gecarcinucidae) from the Western Ghat Mountains, India	JOURNAL OF NATURAL HISTORY	['Zoological survey of India']	2014	https://doi.org/10.1080/00222933.2013.859315	x
16028	Behavioral Responses of the Common Bed Bug, Cimex lectularius, to Insecticide Dusts	INSECTS	['New Mexico State University']	2017	https://doi.org/10.3390/insects8030083		x	bed bugs (bettwanzen) … when crawling on areas treated with CimeXa and Alpine
53233	Changes in the Body Size of Carabid Beetles Along Elevational Gradients: A Multispecies Study of Between- and Within-Population Variation	ENVIRONMENTAL ENTOMOLOGY	['Czech University of Life Sciences Prague', 'Czech Academy of Sciences']	2019	https://doi.org/10.1093/ee/nvz036	x
16386	Relationship between a syntectonic granitic intrusion and a shear zone in the Southern Carpathian-Balkan area (Almaj Mountains, Romania): Implications for late Variscan kinematics and Cherbelezu granitoid emplacement	JOURNAL OF STRUCTURAL GEOLOGY	['Universite Libre de Bruxelles', 'Centre National de la Recherche Scientifique (CNRS)', 'Universite Confederale Leonard de Vinci', 'IGR']	2012	https://doi.org/10.1016/j.jsg.2012.03.004	x
78796	Export mechanisms for dissolved organic carbon and nitrate during summer storm events in a glaciated forested catchment in New York, USA	HYDROLOGICAL PROCESSES	['State University of New York (SUNY) System', 'State University of New York (SUNY) System']	2004	https://doi.org/10.1002/hyp.5572	x
59049	Weak fatigue notch sensitivity in a biomedical titanium alloy exhibiting nonlinear elasticity	SCIENCE CHINA-MATERIALS	['Chinese Academy of Sciences', 'Chinese Academy of Sciences']	2018	https://doi.org/10.1007/s40843-017-9158-7		x	is characterized by an extremely deflected mountain-shape fracture surface
24572	DNA POLYMORPHISM ANALYSIS IN 5 ENDANGERED SPECIES OF MECONOPSIS (HIMALAYAN POPPY) USING MULTI-COPY SEQUENCE-BASED PROBES	ELECTROPHORESIS	['Department of Biotechnology (DBT) India']	1995	https://doi.org/10.1002/elps.11501601288	x		spcies in the alpine Himalaya
5262	Volcanism and tectonism in the southern Central Andes: Tempo, styles, and relationships	GEOSPHERE	['Serv Nacl Geol & Mineria', 'Serv Nacl Geol & Mineria']	2018	https://doi.org/10.1130/GES01350.1	x
						44	5
						0.897959	0.102041
						45.3333	4.33333
						0.912653	0.0873469
						0.0182313	0.0182313
						0.0193551	0.0193551

## Sheet: Alps
queriesAlpsExclusiveV2.csv (originally, this file was named "queriesAlpsExclusiveV2.csv_QueryALPS_Exclusive_sample50")
(TI=("Alps") OR AB=("Alps") OR AK=("Alps")) NOT (TI=("Protein" OR "axion*" OR "autoimmune" OR "alkaline" OR "Lagrangian platforms" OR"adaptive Lanzcos-Pade sweep" OR ("Southern Alps" AND "New Zealand")OR "Australian Alps" OR "Japanese Alps") OR AB=("Protein" OR "axion*" OR "autoimmune" OR "alkaline" OR "Lagrangian platforms" OR"adaptive Lanzcos-Pade sweep" OR ("Southern Alps" AND "New Zealand")OR…
mode: absolute, records found: 16333, subsample size: 50
recno	title	journal	organisation	year	nr_citation	doi_link	HIT	NO_HIT
Random Subsample Number 1
2651	Luminescence dating of proglacial sediments from the Eastern Alps	QUATERNARY INTERNATIONAL	University of Cologne,University of Bodenkultur Wien,University of Bern,Geol Bundesanstalt	2007	51	https://doi.org/10.1016/j.quaint.2006.12.003	x
187	The dip of the foreland monocline in the Alps and Apennines	EARTH AND PLANETARY SCIENCE LETTERS	Sapienza University Rome	2000	89	https://doi.org/10.1016/S0012-821X(00)00192-8	x
13246	Precipitation Analysis over the French Alps Using a Variational Approach and Study of Potential Added Value of Ground-Based Radar Observations	JOURNAL OF HYDROMETEOROLOGY	Centre National de la Recherche Scientifique (CNRS),Centre National de la Recherche Scientifique (CNRS),CLS	2017	3	https://doi.org/10.1175/JHM-D-16-0144.1	x
8025	A new algorithm to simulate the dynamics of a glacier: theory and applications	JOURNAL OF GLACIOLOGY	Ecole Polytechnique Federale de Lausanne,ETH Zurich	2008	31	https://doi.org/10.3189/002214308787780049	x
11422	On the evaluation of debris flows dynamics by means of mathematical models	NATURAL HAZARDS AND EARTH SYSTEM SCIENCES	Consiglio Nazionale delle Ricerche (CNR),Reg Piemonte	2003	40	https://doi.org/10.5194/nhess-3-539-2003	x
2880	Dynamic response of the Chamousset rock column (Western Alps, France)	JOURNAL OF GEOPHYSICAL RESEARCH-EARTH SURFACE	Centre National de la Recherche Scientifique (CNRS),Myotis Soc	2010	46	https://doi.org/10.1029/2009JF001606	x
15942	Surveying the carbon pools of mountain soils: A comparison of physical fractionation and Rock-Eval pyrolysis	GEODERMA	INRAE,Universite Catholique Louvain,Centre National de la Recherche Scientifique (CNRS),Normandie Univ	2015	17	https://doi.org/10.1016/j.geoderma.2014.12.001	x
13437	ICE-AVALANCHE IMPACT LANDFORMS: THE EVENT IN 2003 AT THE GLACIER NORDLICHES BOCKKARKEES, HOHE TAUERN RANGE, AUSTRIA	GEOGRAFISKA ANNALER SERIES A-PHYSICAL GEOGRAPHY	University of Graz,Graz University of Technology,Salzburg University	2012	2	https://doi.org/10.1111/j.1468-0459.2011.00446.x	x
2717	Weathering rinds as mirror images of palaeosols: examples from the Western Alps with correlation to Antarctica and Mars	JOURNAL OF THE GEOLOGICAL SOCIETY	York University - Canada,University of Oklahoma System,University of Oregon,Queens University Belfast,University of Tartu,Centre National de la Recherche Scientifique (CNRS),Tokyo Institute of Technology,Laurentian University,GeoSci Consulting,Laurentian University,Universidade de Lisboa,University of Dundee	2013	19	https://doi.org/10.1144/jgs2012-150	x
6611	REINSTATEMENT AND REVISION OF GENUS BESDOLUS (PLECOPTERA, PERLODIDAE)	ENTOMOLOGICA SCANDINAVICA	Max Planck Society	1995	12	NOT FOUND	x
13574	Abundances, diversity and seasonality of (non-extremophilic) Archaea in Alpine freshwaters	ANTONIE VAN LEEUWENHOEK INTERNATIONAL JOURNAL OF GENERAL AND MOLECULAR MICROBIOLOGY	University of Innsbruck	2016	3	https://doi.org/10.1007/s10482-016-0685-6	x
12113	Multiproxy reconstruction of the middle Miocene Pozega palaeolake in the Southern Pannonian Basin (NE Croatia) prior to the Badenian transgression of the Central Paratethys Sea	PALAEOGEOGRAPHY PALAEOCLIMATOLOGY PALAEOECOLOGY	Nat Hist Museum Vienna,Croatian Geological Survey,University of Munich	2019	6	https://doi.org/10.1016/j.palaeo.2018.12.003		x		located between the Alps	pannonian Basin of Croatia
13027	Exploring socio-cultural values of ecosystem service categories in the Central Alps: the influence of socio-demographic factors and landscape type	REGIONAL ENVIRONMENTAL CHANGE	European Academy of Bozen-Bolzano,University of Innsbruck,University of Innsbruck,University of Manchester	2016	22	https://doi.org/10.1007/s10113-015-0922-y	x
11031	Spatial scales of snow texture as indicator for snow class	ANNALS OF GLACIOLOGY	Defence Research & Development Organisation (DRDO),Swiss Federal Institute for Forest - Snow & Landscape Research	2010	5	https://doi.org/10.3189/172756410791386544	x
3950	Change from rimmed to ramp platform forced by regional and global events in the Cretaceous of the Friuli-Adriatic Platform (Southern Alps, Italy)	CRETACEOUS RESEARCH	ETH Zurich,University of Pavia,University of Ferrara,Quartier UNIL,University of Exeter	2019	0	https://doi.org/10.1016/j.cretres.2019.07.007	x
3585	Warmer winters reduce the advance of tree spring phenology induced by warmer springs in the Alps	AGRICULTURAL AND FOREST METEOROLOGY	Ctr Rech Ecosyst Altitude,CIRAD,University of Lausanne,University of Neuchatel,Swiss Federal Institute for Forest - Snow & Landscape Research,UiT The Arctic University of Tromso,AgroParisTech,INRAE	2018	25	https://doi.org/10.1016/j.agrformet.2018.01.030	x
543	Concentrations of ethene and formaldehyde at a valley and a mountain top site in the Austrian Alps	ATMOSPHERIC ENVIRONMENT	Technische Universitat Wien,Fed Off & Res Ctr Forest	2005	6	https://doi.org/10.1016/j.atmosenv.2005.03.028	x
710	Differences in Preferences towards Potential Future Landscapes in the Swiss Alps	LANDSCAPE RESEARCH	Swiss Federal Institute for Forest - Snow & Landscape Research	2010	32	https://doi.org/10.1080/01426397.2010.519436	x
2553	The Riss-Wurm interglacial from West to East in the Alps: an overview of the vegetational succession and climatic development	GEOLOGIE EN MIJNBOUW-NETHERLANDS JOURNAL OF GEOSCIENCES		2000	16	NOT FOUND	x
1233	Greenhouse warming and solar brightening in and around the Alps	INTERNATIONAL JOURNAL OF CLIMATOLOGY	Federal Office of Meteorology & Climatology (MeteoSwiss)	2013	17	https://doi.org/10.1002/joc.3531	x
12322	Variation of distal genitalia in the simultaneously hermaphroditic land snail Arianta arbustorum (Pulmonata, Stylommatophora) caused by sexual selection	BIOLOGICAL JOURNAL OF THE LINNEAN SOCIETY	University of Basel	2000	20	https://doi.org/10.1006/bijl.2000.0453	x
1910	ESTIMATION OF WINTER PRECIPITATION IN A HIGH-ALTITUDE CATCHMENT OF THE EASTERN ITALIAN ALPS: VALIDATION BY MEANS OF GLACIER MASS BALANCE OBSERVATIONS	GEOGRAFIA FISICA E DINAMICA QUATERNARIA	University of Padua	2012	16	https://doi.org/10.4461/GFDQ.2012.35.4	x
8364	Unexpected impacts of climate change on alpine vegetation	FRONTIERS IN ECOLOGY AND THE ENVIRONMENT	University of Ferrara,University of Milano-Bicocca,University of Insubria	2007	185	https://doi.org/10.1890/1540-9295(2007)5[360:UIOCCO]2.0.CO;2	x
4699	Photosynthetic functions of cembran pines and dwarf pines during winter at timberline as regulated by different temperatures, snowcover and light	JOURNAL OF PLANT PHYSIOLOGY	University of Innsbruck,Helmholtz Association	2003	16	https://doi.org/10.1078/0176-1617-00798	x
8962	DIAS: Differential absorption of sound to obtain temperature profiles from multifrequency sodar	JOURNAL OF ATMOSPHERIC AND OCEANIC TECHNOLOGY	University of Salford,University of Auckland	2002	0	https://doi.org/10.1175/1520-0426(2002)019<1199:DDAOST>2.0.CO;2	x
4682	Interpretation of fluid inclusions in quartz deformed by weak ductile shearing: Reconstruction of differential stress magnitudes and pre-deformation fluid properties	EARTH AND PLANETARY SCIENCE LETTERS	University of Bern,Centre National de la Recherche Scientifique (CNRS)	2015	28	https://doi.org/10.1016/j.epsl.2015.02.019	x
2618	Diterpenoid alkaloid toxicosis in cattle in the Swiss Alps	VETERINARY AND HUMAN TOXICOLOGY	University of California System,Tierarztliche Gemeinschaftspraxis Lindenmatte AG	2002	1	NOT FOUND	x
5950	Spatial patterns of North Atlantic Oscillation influence on mass balance variability of European glaciers	CRYOSPHERE	University of Innsbruck,Bjerknes Centre for Climate Research,University of Bergen	2012	24	https://doi.org/10.5194/tc-6-661-2012	x
13005	Identifying genetic signatures of selection in a non-model species, alpine gentian (Gentiana nivalis L.), using a landscape genetic approach	CONSERVATION GENETICS	Northern Arizona University,Colorado State University,Technical University of Denmark,Western University (University of Western Ontario),University of Lausanne,Swiss Federal Institute for Forest - Snow & Landscape Research,Aix-Marseille Universite	2013	25	https://doi.org/10.1007/s10592-012-0411-5	x
5879	An extensional syn-sedimentary structure in the Early Jurassic Trento Platform (Southern Alps, Italy) as analogue of potential hydrocarbon reservoirs developing in rifting-affected carbonate platforms	MARINE AND PETROLEUM GEOLOGY	University of Padua,University of Ferrara,SMART3K SRL	2017	2	https://doi.org/10.1016/j.marpetgeo.2016.11.002	x
9005	Presence of cave bears in western Austria before the onset of the Last Glacial Maximum: new radiocarbon dates and palaeoclimatic considerations	JOURNAL OF QUATERNARY SCIENCE	University of Innsbruck,Queens University Belfast,University of Vienna,Johannes Gutenberg University of Mainz	2014	10	https://doi.org/10.1002/jqs.2747	x
6949	Regional intensity attenuation models for France and the estimation of magnitude and location of historical earthquakes	GEOPHYSICAL JOURNAL INTERNATIONAL	United States Department of the Interior,Inst Radioprotect & Surete Nucl	2006	77	https://doi.org/10.1111/j.1365-246X.2005.02808.x	x
5733	Chronology, petrology and isotope geochemistry of the Erro-Tobbio peridotites (Ligurian Alps, Italy): Records of Late Palaeozoic lithospheric extension	JOURNAL OF PETROLOGY	University of Genoa,Max Planck Society	2005	78	https://doi.org/10.1093/petrology/egi001	x
5169	Three-dimensional characterization of a crustal-scale fault zone: The Pusteria and Sprechenstein fault system (Eastern Alps)	JOURNAL OF STRUCTURAL GEOLOGY	University of Milano-Bicocca,University of Padua,UiT The Arctic University of Tromso	2010	28	https://doi.org/10.1016/j.jsg.2010.06.003	x
9551	Cooperative breeding by Alpine accentors Prunella collaris: Polygynandry, territoriality and multiple paternity	JOURNAL FUR ORNITHOLOGIE	University of Bern	1996	15	https://doi.org/10.1007/BF01651498	x
2402	Bird response to woody pastoral management of ancient chestnut orchards: A case study from the southern Alps	FOREST ECOLOGY AND MANAGEMENT	Czech University of Life Sciences Prague,University of Zielona Gora,Swiss Federal Institute for Forest - Snow & Landscape Research,Swiss Federal Institute for Forest - Snow & Landscape Research	2019	0	https://doi.org/10.1016/j.foreco.2019.117560	x
1671	The exhumation of high pressure ophiolites (Voltri Massif, Western Alps): Insights from structural and petrologic data on metagabbro bodies	TECTONOPHYSICS	University of Genoa	2012	33	https://doi.org/10.1016/j.tecto.2011.08.024	x
4032	TETRATAXIELLA? FLORIFORMA N. SP AND OTHER BENTHIC FORAMINIFERA FROM THE GOSAU GROUP OF THE NORTHERN CALCAREOUS ALPS, AUSTRIA	AUSTRIAN JOURNAL OF EARTH SCIENCES	University of Innsbruck	2008	4	NOT FOUND	x
12263	Active intraplate deformation within Adria: Examples from the Adriatic region	TECTONOPHYSICS	G d'Annunzio University of Chieti-Pescara	2009	57	https://doi.org/10.1016/j.tecto.2008.10.030	x
8869	The role of emotions on tourists' willingness to pay for the Alpine landscape: a latent class approach	LANDSCAPE RESEARCH	University of Trento,Economic & Social Research Institute (ESRI),Council Agr Res & Econ	2019	3	https://doi.org/10.1080/01426397.2018.1513129	x
7836	Genetic Variability and Population Divergence in the Rare Fritillaria tubiformis subsp moggridgei Rix (Liliaceae) as Revealed by RAPD Analysis	PLOS ONE	University of Turin,University of Turin	2014	8	https://doi.org/10.1371/journal.pone.0101967	x
15478	Control of landslide retrogression by discontinuities: evidence by the integration of airborne- and ground-based geophysical information	LANDSLIDES	Centre National de la Recherche Scientifique (CNRS),Centre National de la Recherche Scientifique (CNRS),Bureau de Recherches Geologiques et Minieres,University of Lausanne	2013	21	https://doi.org/10.1007/s10346-011-0310-8	x
6629	Speleothems and mountain uplift	GEOLOGY	University of Innsbruck,University of Leeds	2011	17	https://doi.org/10.1130/G31881.1	x
7113	Shifts in the distributions of pressure, temperature and moisture and changes in the typical weather patterns in the Alpine region in response to the behavior of the North Atlantic Oscillation	THEORETICAL AND APPLIED CLIMATOLOGY	University of Fribourg	2002	81	https://doi.org/10.1007/s704-002-8206-7	x
15442	The primary grasslands of the northern Apennine summits (N-Italy): a phytosociological and ecological survey	TUEXENIA	University of Parma,University of Florence,University of Pavia	2019	0	https://doi.org/10.14471/2019.39.018		x		between the Alps and the Apennines	northern Apennine summits
14734	Helicopter-borne ground-penetrating radar investigations on temperate alpine glaciers: A comparison of different systems and their abilities for bedrock mapping	GEOPHYSICS	University of Alberta,ETH Zurich,ETH Zurich	2016	16	https://doi.org/10.1190/GEO2015-0144.1	x
4097	Multi-slice computed tomography (MSCT) of mountaineering casualties in the Swiss Alps - Advantages and limitations	LEGAL MEDICINE	University of Bern,University of Bern,Free University of Berlin	2010	1	https://doi.org/10.1016/j.legalmed.2010.06.002	x
4643	Co-variation between plant above-ground biomass and phenology in sub-alpine grasslands	APPLIED VEGETATION SCIENCE	Centre National de la Recherche Scientifique (CNRS),Ctr Natl Etud & Rech Appl Faune Mt,Centre National de la Recherche Scientifique (CNRS),Norwegian University of Science & Technology (NTNU)	2013	17	https://doi.org/10.1111/j.1654-109X.2012.01225.x	x
6019	What is the actual structure of samarskite-(Y)? A TEM investigation of metamict samarskite from the Garnet Codera dike pegmatite (Central Italian Alps)	AMERICAN MINERALOGIST	University of Milano-Bicocca,University of Siena,University of Padua	2016	8	https://doi.org/10.2138/am-2016-5605	x
2972	Alpine treasures - Austrian endemic arachnids in Gesause National Park	ECO MONT-JOURNAL ON PROTECTED MOUNTAIN AREAS RESEARCH	OKOTEAM Inst Anim Ecol & Landscape Planning	2010	3	https://doi.org/10.1553/eco.mont-2-2s21	x
							48	2
Random Subsample Number 2							0.96	0.04
6213	From subduction to collision: thermal overprint of HP/LT meta-sediments in the north-eastern Lepontine Dome (Swiss Alps) and consequences regarding the tectono-metamorphic evolution of the Alpine orogenic wedge	SWISS JOURNAL OF GEOSCIENCES	University of Basel,University of Potsdam,University of Bern	2008	38	https://doi.org/10.1007/s00015-008-1289-6	x
4705	Opportunities to leverage World Heritage Sites for local development in the Alps	ECO MONT-JOURNAL ON PROTECTED MOUNTAIN AREAS RESEARCH	UNESCO,Entlebuch Biosphere Reserve	2016	7	https://doi.org/10.1553/eco.mont-8-1s53	x
9150	Fertility as a process of social exchange	DEMOGRAPHIC RESEARCH	Max Planck Society	2007	2	https://doi.org/10.4054/DemRes.2007.17.16	x
13724	A new method to calculate end-member thermodynamic properties of minerals from their constituent polyhedra I: enthalpy, entropy and molar volume	JOURNAL OF METAMORPHIC GEOLOGY	University of Bristol,Utrecht University	2005	23	https://doi.org/10.1111/j.1525-1314.2005.00569.x	x
15534	Advancing Precipitation Estimation and Streamflow Simulations in Complex Terrain with X-Band Dual-Polarization Radar Observations	REMOTE SENSING	National Observatory of Athens,DUTH,National Technical University of Athens,University of Connecticut,Hebrew University of Jerusalem,European Academy of Bozen-Bolzano,University of Innsbruck,University of Padua	2018	8	https://doi.org/10.3390/rs10081258	x
9301	LONG-TERM RECORDS OF SNOW COVER WATER EQUIVALENT IN THE SWISS ALPS .2. SIMULATION	NORDIC HYDROLOGY	ETH Zurich	1994	17	NOT FOUND	x
12026	The future of elementary schools in Alpine Regions	REVUE DE GEOGRAPHIE ALPINE-JOURNAL OF ALPINE RESEARCH		2005	1	https://doi.org/10.3406/rga.2005.2348	x
647	Are the Alps collapsing?	ANNUAL REVIEW OF EARTH AND PLANETARY SCIENCES	University of New Mexico	2005	73	https://doi.org/10.1146/annurev.earth.33.092203.122535	x
12861	Extracting small deformation beyond individual station precision from dense Global Navigation Satellite System (GNSS) networks in France and western Europe	SOLID EARTH	Centre National de la Recherche Scientifique (CNRS)	2019	2	https://doi.org/10.5194/se-10-1905-2019	x
1118	No significant element transfer from the oceanic plate to the mantle wedge during subduction and exhumation of the Tethys lithosphere (Western Alps)	LITHOS	Centre National de la Recherche Scientifique (CNRS),Communaute Universite Grenoble Alpes,Lab Reg Ponts & Chaussees Rouen	2003	71	https://doi.org/10.1016/S0024-4937(03)00047-1	x
15278	Statistical characterization of the flow structure in the Rhine valley	BOUNDARY-LAYER METEOROLOGY	Ecole Polytechnique,Meteo France,University of Vienna,Meteo Suisse	2003	11	NOT FOUND	x
5760	Weakness and mechanical anisotropy of phyllosilicate-rich cataclasites developed after mylonites of a low-angle normal fault (Simplon Line, Western Alps)	JOURNAL OF STRUCTURAL GEOLOGY	University of Milano-Bicocca	2016	7	https://doi.org/10.1016/j.jsg.2015.11.009	x
5347	Fracturing and rock pulverization along an exhumed seismogenic fault zone in dolostones: The Foiana Fault Zone (Southern Alps, Italy)	TECTONOPHYSICS	University of Padua,University of Manchester,University of Otago	2015	34	https://doi.org/10.1016/j.tecto.2015.04.015	x
4988	Thermobarometric constraints on pressure variations across the Plattengneiss shear zone of the Eastern Alps: implications for exhumation models during Eoalpine subduction	JOURNAL OF METAMORPHIC GEOLOGY	Johannes Gutenberg University of Mainz,University of Graz	2014	4	https://doi.org/10.1111/jmg.12069	x
14520	Microbial community composition and activity in different Alpine vegetation zones	SOIL BIOLOGY & BIOCHEMISTRY	University of Bodenkultur Wien	2010	103	https://doi.org/10.1016/j.soilbio.2009.10.006	x
16213	Slits and their receptors	AXON GROWTH AND GUIDANCE	Centre National de la Recherche Scientifique (CNRS)	2007	60	https://doi.org/10.1007/978-0-387-76715-4_5		x		...a domain, named ALPS (Agrin, Perlecan, Laminin, Slit)	medicine, embryo as a gene…
4080	Elevational gradient and human effects on butterfly species richness in the French Alps	ECOLOGY AND EVOLUTION	Centre National de la Recherche Scientifique (CNRS),APE Assoc Etude Papillons,University of Milan	2017	5	https://doi.org/10.1002/ece3.2803	x
9869	Caucasus Mountains divide postulated postglacial colonization routes in the white-breasted hedgehog, Erinaceus concolor	JOURNAL OF EVOLUTIONARY BIOLOGY	University of East Anglia,Roehampton University	2002	66	https://doi.org/10.1046/j.1420-9101.2002.00408.x		x		Alps as comparison; relative to the Alps...	Caucasus
6216	CYCLOGENESIS INDUCED BY THE ALPS	METEOROLOGY AND ATMOSPHERIC PHYSICS	University of Innsbruck	1990	8	https://doi.org/10.1007/BF01028106	x
13895	Review of the Palaearctic Acomopterella Zaitzev (Diptera, Sciaroidea, Mycetophilidae)	ZOOKEYS	Senckenberg Gesellschaft fur Naturforschung (SGN)	2013	2	https://doi.org/10.3897/zookeys.269.4252	x
8135	Error characteristics of high resolution regional climate models over the Alpine area	CLIMATE DYNAMICS	University of Graz,University of Graz,Fed Environm Agcy,Max Planck Society	2011	57	https://doi.org/10.1007/s00382-010-0848-5	x
2984	Permian-Triassic boundary magnetostratigraphy from the Southern Alps (Italy)	EARTH AND PLANETARY SCIENCE LETTERS	University of Leoben,University of Innsbruck	2000	50	https://doi.org/10.1016/S0012-821X(00)00026-1	x
4423	Public Participation and Trade-Offs in Flood Risk Mitigation Evidence from Two Case Studies in the Alps	NATURE + CULTURE	ETH Zurich,University of Trieste,ISIG Inst Int Sociol Gorizia	2016	2	https://doi.org/10.3167/nc.2016.110105	x
2763	Crustal uplift in the Alps: why the drainage pattern matters	TERRA NOVA	ETH Zurich,Technical University of Darmstadt	2001	59	https://doi.org/10.1046/j.1365-3121.2001.00374.x	x
14212	Intra-and interspecific aggregation among dung beetles (Coleoptera : Scarabaeoidea) in an Alpine pasture	JOURNAL OF ZOOLOGY	University of Turin	1998	18	https://doi.org/10.1111/j.1469-7998.1998.tb00077.x	x
7959	Integrating glaciers raster-based modelling in large catchments hydrological balance: the Rhone case study	HYDROLOGICAL PROCESSES	Polytechnic University of Milan,Regional Environmental Protection Agency - Italy	2014	13	https://doi.org/10.1002/hyp.9588	x
15915	Impure marbles from the UHP Brossasco-Isasca Unit (Dora-Maira Massif, western Alps): evidence for Alpine equilibration in the diamond stability field and evaluation of the X(CO2) fluid evolution	JOURNAL OF METAMORPHIC GEOLOGY	Dipartimento Sci Mineral & Petrol,Consiglio Nazionale delle Ricerche (CNR)	2007	71	https://doi.org/10.1111/j.1525-1314.2007.00716.x	x
11728	Application of actualistic models to unravel primary volcanic control on sedimentation (Taveyanne Sandstones, Oligocene Northalpine Foreland Basin)	SEDIMENTARY GEOLOGY	University of Milano-Bicocca,Consiglio Nazionale delle Ricerche (CNR)	2016	16	https://doi.org/10.1016/j.sedgeo.2015.11.004	x
10411	Development of a real-time PCR method for the detection of fossil 16S rDNA fragments of phototrophic sulfur bacteria in the sediments of Lake Cadagno	GEOBIOLOGY	Cantonal Inst Microbiol,University of Geneva,ETH Zurich	2012	12	https://doi.org/10.1111/j.1472-4669.2012.00326.x	x
1862	Is snow in the Alps receding or disappearing?	WILEY INTERDISCIPLINARY REVIEWS-CLIMATE CHANGE	University of Geneva	2012	67	https://doi.org/10.1002/wcc.179	x
8016	The record of Periadriatic volcanism in the Eastern Alpine Molasse zone and its palaeogeographic implications	TERRA NOVA	Eberhard Karls University of Tubingen,Hungarian Academy of Sciences,Hungarian Academy of Sciences	2000	25	NOT FOUND	x
118	Climatic Drivers of Greening Trends in the Alps	REMOTE SENSING	Regional Environmental Protection Agency - Italy,Communaute Universite Grenoble Alpes,Observatoire Mt Blanc,CIMA Res Fdn,Max Planck Inst Biogeoch	2019	3	https://doi.org/10.3390/rs11212527	x
6478	EARLY CRETACEOUS POLARITY CHRONS CM0 TO CM11 RECORDED IN NORTHERN ITALIAN LAND SECTIONS NEAR BRESCIA	EARTH AND PLANETARY SCIENCE LETTERS	University of Milan	1992	57	https://doi.org/10.1016/0012-821X(92)90020-V	x
6331	ALPS - A LANGUAGE FOR PROCESS SPECIFICATION	INTERNATIONAL JOURNAL OF COMPUTER INTEGRATED MANUFACTURING	National Institute of Standards & Technology (NIST) - USA	1991	49	https://doi.org/10.1080/09511929108944485	x
14281	Comparison of lidar and transmissometer measurements	OPTICAL ENGINEERING	Netherlands Organization Applied Science Research,FORSCHUNGINST OPT	1997	3	https://doi.org/10.1117/1.601149	x
15711	SPREADING THE RISK OF EXTINCTION BY GENETIC DIVERSITY IN POPULATIONS OF THE CARABID BEETLE PTEROSTICHUS-OBLONGOPUNCTATUS F (COLEOPTERA, CARABIDAE)	NETHERLANDS JOURNAL OF ZOOLOGY	LUW	1993	11	https://doi.org/10.1163/156854293X00025	x
4670	Impact of ungulates on structure and dynamics of natural regeneration of mixed mountain forests in the Bavarian Alps	FOREST ECOLOGY AND MANAGEMENT	University of Munich	1996	192	https://doi.org/10.1016/S0378-1127(96)03808-X	x
5694	Reduced sediment supply in a fast eroding landscape? A multi-proxy sediment budget of the upper Rhone basin, Central Alps	SEDIMENTARY GEOLOGY	University of Bern,University of Geneva,University of Geneva,University of Geneva,University of Lausanne,ETH Zurich,Swiss Fed Inst Technol,Texas Tech University System	2018	11	https://doi.org/10.1016/j.sedgeo.2017.12.013	x
9146	Ar-40/Ar-39 dating of shear zones in the Variscan basement of Greater Kabylia (Algeria). Evidence of an Eo-Alpine event at 128 Ma (Hauterivian-Barremian boundary): geodynamic consequences	TECTONOPHYSICS	Universite de Lorraine,Centre National de la Recherche Scientifique (CNRS),Universite Cote d'Azur,Universite de Lorraine,Centre National de la Recherche Scientifique (CNRS),University Science & Technology Houari Boumediene,Communaute Universite Grenoble Alpes	1999	47	https://doi.org/10.1016/S0040-1951(99)00047-5	x
2141	Development and psychometric properties of the Swedish ALPS-Neo pain and stress assessment scale for newborn infants	ACTA PAEDIATRICA	Lund University,Karolinska Institutet,Kristianstad University,Karolinska Institutet,Uppsala University,Lund University,Lund University	2014	23	https://doi.org/10.1111/apa.12672		x		ALPS-Neo and ALPS 1	medicine, psychometric properties
6847	Source study and tectonic implications of the 1995 Ventimiglia (border of Italy and France) earthquake (M-L = 4.7)	TECTONOPHYSICS	UMR Geosci Azur,University of Genoa,Sorbonne Universite	1998	21	https://doi.org/10.1016/S0040-1951(98)00024-9	x
8231	THE METAMORPHIC EVOLUTION OF THE PATSCHERKOFEL CRYSTALLINE COMPLEX (TYROL, EASTERN ALPS, AUSTRIA)	AUSTRIAN JOURNAL OF EARTH SCIENCES	University of Innsbruck	2008	3	NOT FOUND	x
9339	Predictability of a large-scale flow conducive to extreme precipitation over the western Alps	METEOROLOGY AND ATMOSPHERIC PHYSICS	European Centre for Medium-Range Weather Forecasts (ECMWF)	2007	34	https://doi.org/10.1007/s00703-006-0205-8	x
10551	Of niches and distributions: range size increases with niche breadth both globally and regionally but regional estimates poorly relate to global estimates	ECOGRAPHY	Martin Luther University Halle Wittenberg,German Ctr Integrat Biodivers Res iDiv,Picardie Universites,University of Vienna,AgroParisTech,University of Lausanne,University of Lausanne,Austrian Academy of Sciences,University of Bodenkultur Wien,Aarhus University,Swiss Federal Institute for Forest - Snow & Landscape Research	2019	11	https://doi.org/10.1111/ecog.03495	x
1140	Rent a room in the Alps: winter den site preferences of native and reintroduced brown bears	MAMMAL RESEARCH	University of Sassari,Adamello Brenta Nat Pk,Ist Oikos	2019	1	https://doi.org/10.1007/s13364-018-0402-0	x
6722	Long-term mass balance of perennial firn and ice in an Alpine cave (Austria): Constraints from radiocarbon-dated wood fragments	HOLOCENE	University of Innsbruck,Queens University Belfast	2014	10	https://doi.org/10.1177/0959683613515729	x
1613	Gentianella (Gentianaceae): A model taxon for evolution in the Alps	TAXON	University of Vienna,National Institute of Biological Resources	2011	5	https://doi.org/10.1002/tax.602012	x
11863	The British Lower Palaeolithic of the early Middle Pleistocene	QUATERNARY SCIENCE REVIEWS	University of Reading	2011	25	https://doi.org/10.1016/j.quascirev.2010.02.026		x		north of the Alps and the Pyrenees	southern England
8829	Tectonic history of the Dent Blanche Swiss Tectonic Studies Group Field Excursion August, 26th-28th 2016	GEOLOGICAL FIELD TRIPS	University of Lausanne,Centre National de la Recherche Scientifique (CNRS)	2017	0	https://doi.org/10.3301/GFT.2017.02	x
3178	Higher genetic diversity on mountain tops: the role of historical and contemporary processes in shaping genetic variation in the bank vole	BIOLOGICAL JOURNAL OF THE LINNEAN SOCIETY	University of Zurich	2016	6	https://doi.org/10.1111/bij.12723	x
							46	4
Random Subsample Number 3							0.92	0.08
8003	The snow avalanches risk on Alpine roads network Assessment of impacts and mapping of accessibility loss	REVUE DE GEOGRAPHIE ALPINE-JOURNAL OF ALPINE RESEARCH	Institut de Recherche pour le Developpement (IRD),Communaute Universite Grenoble Alpes,Centre National de la Recherche Scientifique (CNRS)	2014	0	https://doi.org/10.4000/rga.2501	x
10368	The slope movements within the Mondores graben (Drome, France): the interaction between geology, hydrology and typology	ENGINEERING GEOLOGY	Utrecht University,Communaute Universite Grenoble Alpes	2000	27	https://doi.org/10.1016/S0013-7952(99)00084-8	x
15973	STRUCTURAL CONFIGURATION OF THE WESTERN SWISS MOLASSE BASIN AS DEFINED BY REFLECTION SEISMIC DATA	ECLOGAE GEOLOGICAE HELVETIAE	SERV CANTONAL GEOL	1993	37	NOT FOUND	x
9792	Reactions and adjustment of adult and young alpine marmots Marmota marmota to intense hiking activities	WILDLIFE BIOLOGY	University of Bern,Wildbiol Arbeitskreis	1998	8	NOT FOUND	x
5946	Bias in detrital zircon geochronology and thermochronometry	CHEMICAL GEOLOGY	University of Milano-Bicocca,University of London,University of Bern	2013	60	https://doi.org/10.1016/j.chemgeo.2013.09.016	x
13999	Northern Hemisphere temperature anomalies during the 1450s period of ambiguous volcanic forcing	BULLETIN OF VOLCANOLOGY	Johannes Gutenberg University of Mainz,University of Cambridge,Justus Liebig University Giessen	2017	14	https://doi.org/10.1007/s00445-017-1125-9	x
13218	Spatial Predictions of Extreme Wind Speeds over Switzerland Using Generalized Additive Models	JOURNAL OF APPLIED METEOROLOGY AND CLIMATOLOGY	University of Geneva,Consejo Superior de Investigaciones Cientificas (CSIC)	2010	20	https://doi.org/10.1175/2010JAMC2206.1	x
13874	Experimental and numerical study on the design of a deposition basin outlet structure at a mountain debris cone	NATURAL HAZARDS AND EARTH SYSTEM SCIENCES	University of Innsbruck	2014	11	https://doi.org/10.5194/nhess-14-175-2014	x
881	LITHOSTRATIGRAPHY AND PETROGRAPHY OF THE MONTE BANCHETTA-PUNTA ROGNOSA OCEANIC SUCCESSION (TRONCEA AND CHISONETTO VALLEYS, WESTERN ALPS)	OFIOLITI	University of Turin,Consiglio Nazionale delle Ricerche (CNR)	2019	0	https://doi.org/10.4454/ofioliti.v44i2.466	x
5670	Tourmaline as a petrogenetic indicator in the Pfitsch Formation, Western Tauern Window, Eastern Alps	LITHOS	Helmholtz Association,Technical University of Berlin,University of Bremen,University of Bremen,McGill University	2017	17	https://doi.org/10.1016/j.lithos.2017.04.008	x
1439	Late-orogenic heating during exhumation: Alpine PTt trajectories and thermomechanical models	EARTH AND PLANETARY SCIENCE LETTERS	University of Bern,Utrecht University	2004	29	https://doi.org/10.1016/S0012-821X(04)00050-0	x
13269	Incidence of dart shooting, sperm delivery, and sperm storage in natural populations of the simultaneously hermaphroditic land snail Arianta arbustorum	CANADIAN JOURNAL OF ZOOLOGY-REVUE CANADIENNE DE ZOOLOGIE	University of Basel	2000	28	https://doi.org/10.1139/cjz-78-10-1767	x
5087	Polychlorinated biphenyls (PCBs) in air and soil from a high-altitude pasture in the Italian Alps: evidence of CB-209 contamination	ENVIRONMENTAL SCIENCE AND POLLUTION RESEARCH	University of Milan,University of Milano-Bicocca	2015	9	https://doi.org/10.1007/s11356-015-5115-1	x
15279	Sedimentary organic matter characterization of the Triassic-Jurassic boundary GSSP at Kuhjoch (Austria)	EARTH AND PLANETARY SCIENCE LETTERS	Utrecht University,Netherlands Organization Applied Science Research	2010	23	https://doi.org/10.1016/j.epsl.2009.12.046	x
2721	Impacts of climate and demographic change on future skier demand and its economic consequences - Evidence from a ski resort in the German Alps	JOURNAL OF OUTDOOR RECREATION AND TOURISM-RESEARCH PLANNING AND MANAGEMENT	University of Munich	2019	4	https://doi.org/10.1016/j.jort.2019.03.002	x
10013	Automatic and Probabilistic Foehn Diagnosis with a Statistical Mixture Model	JOURNAL OF APPLIED METEOROLOGY AND CLIMATOLOGY	University of Innsbruck,University of Innsbruck	2014	15	https://doi.org/10.1175/JAMC-D-13-0267.1	x
11697	Nitrogen Leaching of Two Forest Ecosystems in a Karst Watershed	WATER AIR AND SOIL POLLUTION	Environm Agcy Austria,University of British Columbia	2011	22	https://doi.org/10.1007/s11270-010-0674-8	x
12723	Sensitivity of a mountain basin flash flood to initial wetness condition and rainfall variability	JOURNAL OF HYDROLOGY	University of Connecticut,Hellenic Centre for Marine Research,University of Padua,Arizona State University,Arizona State University	2011	51	https://doi.org/10.1016/j.jhydrol.2010.12.020	x
14451	Longitudinal and seasonal pattern of insect emergence in alpine streams	AQUATIC ECOLOGY	University of Innsbruck	2005	36	https://doi.org/10.1007/s10452-004-2969-6	x
11773	Topographic migration of georadar data: Implications for acquisition and processing	GEOPHYSICS	ETH Zurich	2000	101	https://doi.org/10.1190/1.1444781	x
3754	Azelnidipine and Amlodipine Anti-Coronary Atherosclerosis Trial in Hypertensive Patients Undergoing Coronary Intervention by Serial Volumetric Intravascular Ultrasound Analysis in Juntendo University (ALPS-J)	CIRCULATION JOURNAL	Juntendo University,Juntendo University,Juntendo University,Juntendo University,Juntendo University,Nihon University,Saitama Medical University	2011	20	https://doi.org/10.1253/circj.CJ-11-0141		x		ALPS-J	medicine, coronary artery disease
130	Effects of Climate Change on Mountain Waters: A Case Study of European Alps	ENGINEERING TECHNOLOGY & APPLIED SCIENCE RESEARCH	Quaid E Awam Univ Engn Sci & Technol,Quaid E Awam Univ Engn Sci & Technol,Quaid E Awam Univ Engn Sci & Technol,Quaid E Awam Univ Engn Sci & Technol	2018	1	NOT FOUND	x
4021	Assessing Climate Change Impact on the Spatial Dependence of Extreme Snow Depth Maxima in the French Alps	WATER RESOURCES RESEARCH	Centre National de la Recherche Scientifique (CNRS),Communaute Universite Grenoble Alpes,Centre National de la Recherche Scientifique (CNRS)	2018	1	https://doi.org/10.1029/2018WR022763	x
7164	Further studies on Boreonectes Angus, 2010, with a molecular phylogeny of the Palaearctic species of the genus	COMPARATIVE CYTOGENETICS	Natural History Museum London,Consejo Superior de Investigaciones Cientificas (CSIC),Sun Yat Sen University	2017	1	https://doi.org/10.3897/CompCytogen.v11i2.11980	x
12681	Catchment-scale storm velocity: quantification, scale dependence and effect on flood response	HYDROLOGICAL SCIENCES JOURNAL-JOURNAL DES SCIENCES HYDROLOGIQUES	University of Padua,University of Connecticut	2014	12	https://doi.org/10.1080/02626667.2014.923889	x
3310	How to improve innovation in sustainable tourism? Five lessons learned from the Austrian Alps	JOURNAL OF TOURISM FUTURES	NHL Stenden Univ Appl Sci,CELTH,Stichting Innovatie Recreatie Ruimte STIRR,Emonts Advies	2019	2	https://doi.org/10.1108/JTF-09-2018-0054	x
5561	Cooling history and exhumation of lower crustal granulite and Upper Mantle (Malenco, Eastern Central Alps)	JOURNAL OF PETROLOGY	ETH Zurich	2000	153	https://doi.org/10.1093/petrology/41.2.175	x
14543	Demographic Histories, Isolation and Social Factors as Determinants of the Genetic Structure of Alpine Linguistic Groups	PLOS ONE	European Academy of Bozen-Bolzano,Sapienza University Rome,Ist Italiano Antropol,Sapienza University Rome,Catholic University of the Sacred Heart,Museo Nazl Preistor Etnog Luigi Pigorini,Universita di Modena e Reggio Emilia,University of Oxford,University of Turin	2013	9	https://doi.org/10.1371/journal.pone.0081704	x
15891	Fluids in the upper continental crust	GEOFLUIDS	University of Freiburg	2010	79	https://doi.org/10.1111/j.1468-8123.2010.00279.x	x
1786	Recovering data from historical collections: stratigraphic and spatial reconstruction of the outstanding carnivoran record from the Late Pleistocene Equi cave (Apuane Alps, Italy)	QUATERNARY SCIENCE REVIEWS	University of Florence,B&P Archeol	2014	4	https://doi.org/10.1016/j.quascirev.2014.03.012	x
8471	Defining diagnostic criteria to describe the role of rift inheritance in collisional orogens: the case of the Err-Platta nappes (Switzerland)	SWISS JOURNAL OF GEOSCIENCES	Universites de Strasbourg Etablissements Associes	2017	13	https://doi.org/10.1007/s00015-017-0271-6	x
1804	Why air quality in the Alps remains a matter of concern. The impact of organic pollutants in the alpine area	ENVIRONMENTAL SCIENCE AND POLLUTION RESEARCH	Helmholtz Association,European Commission Joint Research Centre,Helmholtz Association,AGB,Paul Scherrer Institute,Centre National de la Recherche Scientifique (CNRS)	2014	4	https://doi.org/10.1007/s11356-013-2058-2	x
15136	The pasture-type approach for mountain pasture description and management	ITALIAN JOURNAL OF AGRONOMY	University of Florence,University of Turin	2012	16	https://doi.org/10.4081/ija.2012.e39	x
8575	Echiniscus pardalis n. sp., a new species of Tardigrada (Heterotardigrada, Echiniscidae, arctomys group) from the Parco Naturale delle Alpi Marittime (NW Italy)	ZOOSYSTEMA	Comenius University Bratislava,University of Stuttgart	2015	3	https://doi.org/10.5252/z2015n1a12	x
15621	Central European tornado environments as viewed from a potential vorticity and Lagrangian perspective	ATMOSPHERIC RESEARCH	ETH Zurich,United States Department of Defense	2011	12	https://doi.org/10.1016/j.atmosres.2011.01.007	x
3018	Perspectives and challenges of logging enterprises in the Italian Alps	FOREST POLICY AND ECONOMICS	Consiglio Nazionale delle Ricerche (CNR),Washington State University,University of Moncton	2017	9	https://doi.org/10.1016/j.forpol.2017.03.006	x
10069	Diversity of nivicolous myxomycetes in the Gorce mountains a low-elevation massif of the Western Carpathians	MYCOTAXON	Polish Academy of Sciences,Jagiellonian University	2008	12	NOT FOUND		x		complex data sets are available only from the Alps…	Carpathians
15740	The lichen family Teloschistaceae in the Altai-Sayan region (Central Asia)	PHYTOTAXA	Czech Academy of Sciences,University of South Bohemia Ceske Budejovice,Russian Academy of Sciences,Altai State University,Tigirek State Nat Reserve,Russian Academy of Sciences	2019	1	https://doi.org/10.11646/phytotaxa.396.1.1	x		We compared species diversity in the Altai-Sayan region with the Alps
2193	Kinematics of Jurassic ultra-slow spreading in the Piemonte Ligurian ocean	EARTH AND PLANETARY SCIENCE LETTERS	Utrecht University,University of Genoa	2013	46	https://doi.org/10.1016/j.epsl.2013.08.033	x
13032	Stratigraphy and sedimentology of the Sardona unit, Glarus Alps: Upper Cretaceous middle Eocene deep-marine flysch sediments from the Ultrahelvetic realm	ECLOGAE GEOLOGICAE HELVETIAE	University of Oxford	1996	8	NOT FOUND	x
2950	Vertebrate remains from the Turonian (Upper Cretaceous) Gosau Group of Gams, Austria	CRETACEOUS RESEARCH	Eotvos Lorand University,Hungarian Nat Hist Museum,Nat Hist Museum,University of Vienna,Min & Geol Survey Hungary	2019	2	https://doi.org/10.1016/j.cretres.2019.03.001	x
1845	Experimental evidences and numerical modelling of debris flow initiated by channel runoff	LANDSLIDES	University of Bologna	2005	97	https://doi.org/10.1007/s10346-005-0062-4	x
7286	P-T gradient of Eo-Alpine metamorphism within the Austroalpine basement units east of the Tauern Window (Austria)	MINERALOGY AND PETROLOGY	University of Graz,Technical University Kosice	2003	35	https://doi.org/10.1007/s00710-002-0196-1	x
8117	Geomorphologic system analysis of a high mountain valley in the Swiss Alps	ZEITSCHRIFT FUR GEOMORPHOLOGIE	University of Bonn	2004	40	NOT FOUND	x
12445	Effects of forest expansion on mountain grassland: changes within soil organic carbon fractions	PLANT AND SOIL	Fondazione Edmund Mach,University of Copenhagen,University of Copenhagen,Fondazione Edmund Mach	2014	24	https://doi.org/10.1007/s11104-014-2315-2	x
12918	Denudation history of the high T/P Ryoke metamorphic belt, southwest Japan: constraints from CHIME monazite ages of gneisses and granitoids	JOURNAL OF METAMORPHIC GEOLOGY	Nagoya University	1998	169	https://doi.org/10.1111/j.1525-1314.1998.00057.x		x		…agree well with those in active orogenic belts like the Alps and Himalayas	Japanese mountains, Alps mentioned as comperison only
10409	Seasonal course of photosynthetic efficiency in Larix decidua Mill. in response to temperature and change in pigment composition during senescence	INTERNATIONAL JOURNAL OF BIOMETEOROLOGY	University of Milano-Bicocca,Regional Environmental Protection Agency - Italy,European Commission Joint Research Centre	2013	6	https://doi.org/10.1007/s00484-012-0614-y	x
2237	Low-angle extrusion of high-pressure rocks and the balance between outward and inward displacements of middle Penninic units in the western Alps	ECLOGAE GEOLOGICAE HELVETIAE	Universite de Montpellier	1996	46	NOT FOUND	x
12829	Anopheles (Anopheles) petragnani Del Vecchio 1939-a new mosquito species for Germany	PARASITOLOGY RESEARCH	German Mosquito Control Assoc KABS,Ruprecht Karls University Heidelberg	2016	5	https://doi.org/10.1007/s00436-016-5014-5		x		first record north of the Alps	species restricted to the western Mediterranean region…
358	The Alps in 2020: Cultural landscapes between the growth of urban agglomerations and the spread of wilderness areas	REVUE DE GEOGRAPHIE ALPINE-JOURNAL OF ALPINE RESEARCH	Ziviltechniker GmbH	2005	1	https://doi.org/10.3406/rga.2005.2344	x
							46	4
							0.92	0.08
							46.6667	3.33333
							0.933333	0.0666667
							0.0177778	0.0177778
							0.0188562	0.0188562

## Sheet: Andes
For search query check file:
Andes
20210222-164900_Output_RangeQuery\20210222-165038_QueriesforRanges22022021.csv_QueryAndes.csv
Sample Size: 50
Subsamples: 3
recno	title	journal	organisation	year	doi_link	HIT	NO_HIT	HIT_TOPIC
Random Subsample Number 1
1485	Neogene tectonic evolution and exhumation of the southern Ecuadorian Andes: a combined stratigraphy and fission-track approach	TECTONOPHYSICS	ETH Zurich	1999	https://doi.org/10.1016/S0040-1951(99)00100-6	x
3694	Reaction of potato varieties to Potato mop-top virus infection in the Andes	AMERICAN JOURNAL OF POTATO RESEARCH	United States Department of Agriculture (USDA),CGIAR	2006	https://doi.org/10.1007/BF02872018	x
4729	Peruvian contributions to the study on human reproduction at high altitude: From the chronicles of the Spanish conquest to the present	RESPIRATORY PHYSIOLOGY & NEUROBIOLOGY	Universidad Peruana Cayetano Heredia,Universidad Peruana Cayetano Heredia	2007	https://doi.org/10.1016/j.resp.2007.03.015	x
11852	Ice-sheet control of continental erosion in central and southern Chile (36 degrees-41 degrees S) over the last 30,000 years	QUATERNARY SCIENCE REVIEWS	Oregon State University	2010	https://doi.org/10.1016/j.quascirev.2010.06.037	x
3562	Do facilitative interactions increase species richness at the entire community level?	JOURNAL OF ECOLOGY	Universidad de Concepcion,Inst Ecol & Biodiversidad,Instituto Potosino Investigacion Cientifica y Tecnologica	2009	https://doi.org/10.1111/j.1365-2745.2009.01579.x	x
11864	The Enigma of Solanum maglia in the Origin of the Chilean Cultivated Potato, Solanum tuberosum Chilotanum Group(1)	ECONOMIC BOTANY	United States Department of Agriculture (USDA),University of Wisconsin System,Instituto Nacional de Tecnologia Agropecuaria (INTA),CGIAR	2012	https://doi.org/10.1007/s12231-012-9190-7	x
2298	Dendroecological analysis of defoliator outbreaks on Nothofagus pumilio and their relation to climate variability in the Patagonian Andes	GLOBAL CHANGE BIOLOGY	University of Colorado System	2011	https://doi.org/10.1111/j.1365-2486.2010.02255.x	x
580	Impact of Santiago de Chile urban atmospheric pollution on anthropogenic trace elements enrichment in snow precipitation at Cerro Colorado, Central Andes	ATMOSPHERIC ENVIRONMENT	Universidad de Extremadura,Universidad Tecnica Federico Santa Maria,Universidad de Extremadura	2012	https://doi.org/10.1016/j.atmosenv.2011.11.045	x
395	Ancient metalworking in South America: a 3000-year-old copper mask from the Argentinian Andes	ANTIQUITY	Consejo Nacional de Investigaciones Cientificas y Tecnicas (CONICET)	2017	https://doi.org/10.15184/aqy.2017.28	x
4758	Photosynthetic responses to temperature and light of Antarctic and Andean populations of Colobanthus quitensis (Caryophyllaceae)	REVISTA CHILENA DE HISTORIA NATURAL	Universidad de Concepcion,Universidad de Concepcion,IEB	2007	NOT FOUND	x
105	Aulonemia bogotensis (Poaceae : Bambusoideae), a new species from the Cordillera Oriental of Colombia	BRITTONIA	Iowa State University	1997	https://doi.org/10.2307/2807741	x
8673	DEMOGRAPHIC-CHANGES AND GENETIC LOSSES IN POPULATIONS OF A SUBTERRANEAN RODENT (CTENOMYS-MAULINUS BRUNNEUS) AFFECTED BY A NATURAL CATASTROPHE	ZEITSCHRIFT FUR SAUGETIERKUNDE-INTERNATIONAL JOURNAL OF MAMMALIAN BIOLOGY	Universidad Austral de Chile	1994	NOT FOUND	x
3038	Transition from calc-alkalic to adakitic magmatism at Cayambe volcano, Ecuador: Insights into slab melts and mantle wedge interactions	GEOLOGY	Escuela Politecnica Nacional Ecuador,Univ Blaisce Pascal,Institut de Recherche pour le Developpement (IRD),Univ Clermont Ferrand,Institut de Recherche pour le Developpement (IRD)	2002	https://doi.org/10.1130/0091-7613(2002)030<0967:TFCATA>2.0.CO2	x
1438	Crustal collapse in the Andean backarc since 2 Ma: Tromen volcanic plateau, Southern Central Andes (36 degrees 40 '-37 degrees 30 ' S)	TECTONOPHYSICS	University of Buenos Aires,YPF SA,YPF SA,Consejo Nacional de Investigaciones Cientificas y Tecnicas (CONICET)	2008	https://doi.org/10.1016/j.tecto.2007.12.013	x
8363	RESISTANCE NATURELLE ET IMMUNITE CONTRE LE VENIN DE SERPENT CHEZ LA MOUFFETTE DES ANDES	COMPTES RENDUS HEBDOMADAIRES DES SEANCES DE L ACADEMIE DES SCIENCES	nan	1950	NOT FOUND	x		checked: only title in WOS, listed in LA= English
9165	Integration of morphological, ecological, and genetic evidence suggests that the genus Andinomys (Rodentia, Cricetidae) is monospecific	JOURNAL OF MAMMALOGY	Universidad Nacional de Chilecito (UNDEC),Universidad Austral de Chile,National University of Cordoba,Fdn ProYungas,Consejo Nacional de Investigaciones Cientificas y Tecnicas (CONICET),Texas Tech University System,Field Museum of Natural History (Chicago)	2017	https://doi.org/10.1093/jmammal/gyx076	x
4643	Role of erosion and isostasy in the Cordillera Blanca uplift: Insights from landscape evolution modeling (northern Peru, Andes)	TECTONOPHYSICS	Helmholtz Association,Communaute Universite Grenoble Alpes	2018	https://doi.org/10.1016/j.tecto.2018.02.009	x
7082	Possible orogeny-parallel lower crustal flow and thickening in the Central Andes	TECTONOPHYSICS	Centre National de la Recherche Scientifique (CNRS)	2005	https://doi.org/10.1016/j.tecto.2004.12.015	x
10951	Chromosomes and zoogeography of fossorial rodents of the genus Ctenomys (Rodentia, Caviomorpha) from the South American lowlands east of the Andes	FOLIA ZOOLOGICA	Natl Univ La Pampa,Museo Argentino de Ciencias Naturales Bernardino Rivadavia (MACN)	1999	NOT FOUND	x
9373	LES PENITENTS DE GLACE ET LA TRANSFORMATION DE LA NEIGE EN GLACE DANS LES ANDES DE SANTIAGO	COMPTES RENDUS HEBDOMADAIRES DES SEANCES DE L ACADEMIE DES SCIENCES	nan	1953	NOT FOUND	x		checked: only title in WOS, listed in LA= English
10778	Chemical characterization, antioxidant properties, and volatile constituents of naranjilla (Solanum quitoense Lam.) cultivated in Costa Rica	ARCHIVOS LATINOAMERICANOS DE NUTRICION	Universidad Costa Rica	2009	NOT FOUND	x
2471	POLYOMMATINE LYCAENIDS OF THE OREAL BIOME IN THE NEOTROPICS .1. THE THECLINE-LIKE TAXA (LEPIDOPTERA, LYCAENIDAE)	ACTA ZOOLOGICA HUNGARICA	HUNGARIAN NAT HIST MUSEUM	1994	NOT FOUND	x
2661	Host mTORC1 Signaling Regulates Andes Virus Replication	JOURNAL OF VIROLOGY	Centers for Disease Control & Prevention - USA,Berry Coll	2013	https://doi.org/10.1128/JVI.02415-12		x	Andes virus, medical
5735	Competing strategies for modernization in the Ecuadorean Andes	CURRENT ANTHROPOLOGY	University of Wisconsin System	1999	https://doi.org/10.1086/200028	x
8730	Multiple dimensions of bat biodiversity along an extensive tropical elevational gradient	JOURNAL OF ANIMAL ECOLOGY	University of Connecticut,University of Connecticut,University of Connecticut,Field Museum of Natural History (Chicago)	2014	https://doi.org/10.1111/1365-2656.12201	x
11697	The Spinel Explorer - Interactive Visual Analysis of Spinel Group Minerals	IEEE TRANSACTIONS ON VISUALIZATION AND COMPUTER GRAPHICS	National University of the South,National University of the South,INGEOSUR CCT CONICET,Technische Universitat Wien,VRVis Res Ctr	2014	https://doi.org/10.1109/TVCG.2014.2346754	x
2934	A new species of Pristimantis (Amphibia: Anura: Strabomantidae) from the Rio Abiseo National Park, Peru	ZOOTAXA	Illinois Wesleyan University,Southern Illinois University System,Southern Illinois University System	2013	NOT FOUND	x		new species
4494	Compiling an Inventory of Glacier-Bed Overdeepenings and Potential New Lakes in De-Glaciating Areas of the Peruvian Andes: Approach, First Results, and Perspectives for Adaptation to Climate Change	WATER	Minist Ambiente MINAM,University of Zurich,Meteodat GmbH,Autoridad Nacl Agua	2017	https://doi.org/10.3390/w9050336	x
10928	Analysis of the quinoa genome reveals conservation and divergence of the flowering pathways	FUNCTIONAL & INTEGRATIVE GENOMICS	University of Melbourne,Pontificia Universidad Catolica de Chile	2020	https://doi.org/10.1007/s10142-019-00711-1	x
12630	Cretaceous-early Paleocene drainage shift of Amazonian rivers driven by Equatorial Atlantic Ocean opening and Andean uplift as deduced from the provenance of northern Peruvian sedimentary rocks (Huallaga basin)	GONDWANA RESEARCH	Universidade de Brasilia,Centre National de la Recherche Scientifique (CNRS),Centre National de la Recherche Scientifique (CNRS)	2018	https://doi.org/10.1016/j.gr.2018.05.012	x
7243	Lichenometry in the Cordillera Blanca, Peru: "Little Ice Age" moraine chronology	GLOBAL AND PLANETARY CHANGE	Institute of Geography - Russian Academy of Sciences,Centre National de la Recherche Scientifique (CNRS),University of Innsbruck,Institut de Recherche pour le Developpement (IRD)	2007	https://doi.org/10.1016/j.gloplacha.2006.11.016	x
5671	Taxonomic and Biogeographic Reappraisal of the Genus Dicksonia (Dicksoniaceae) in the Neotropics	SYSTEMATIC BOTANY	University of Zurich,Sch Field Studies,Sinchi Amazon Inst Sci Res,Univ CES,HUA,University of Bonn,University of Munich	2018	https://doi.org/10.1600/036364418X697634	x
728	Ages of pre-rift basement and synrift rocks along the conjugate rift and transform margins of the Argentine Precordillera and Laurentia	GEOSPHERE	Geol Survey Alabama,United States Department of the Interior,National University of Cordoba	2012	https://doi.org/10.1130/GES00800.1	x
10991	Validation and Intercomparison of Satellite Rainfall Estimates over Colombia	JOURNAL OF APPLIED METEOROLOGY AND CLIMATOLOGY	Columbia University,Inst Meteorol Hydrol & Environm Studies	2010	https://doi.org/10.1175/2009JAMC2260.1	x
9393	Volcano evolution and eruptive flux on the thick crust of the Andean Central Volcanic Zone: Ar-40/Ar-39 constraints from Volcan Parinacota, Chile	GEOLOGICAL SOCIETY OF AMERICA BULLETIN	University of Wisconsin System,University of Gottingen	2007	https://doi.org/10.1130/B25954.1	x
3077	The monitoring and prediction of mining subsidence in the Amaga, Angelopolis, Venecia and Bolombolo Regions, Antioquia, Colombia	ENGINEERING GEOLOGY	IMC Grp Consulting Ltd,Universidad Nacional de Colombia	2001	https://doi.org/10.1016/S0013-7952(00)00068-5	x
9579	THE STATE OF DEMOCRACY IN THE ANDES: INTRODUCTION TO A THEMATIC ISSUE OF REVISTA DE CIENCIA POLITICA	REVISTA DE CIENCIA POLITICA	University of British Columbia	2010	NOT FOUND	x
10992	Glacial effects limiting mountain height	NATURE	Aarhus University	2009	https://doi.org/10.1038/nature08263	x
6773	Decentralization as an electoral strategy	COMPARATIVE POLITICAL STUDIES	Cornell University	2003	https://doi.org/10.1177/0010414003257098	x
2593	Trench-parallel shortening in the Northern Chilean Forearc: Tectonic and climatic implications	GEOLOGICAL SOCIETY OF AMERICA BULLETIN	Cornell University,Universidad Catolica del Norte	2005	https://doi.org/10.1130/B25505.1	x
8779	Genetic variation in fragmented forest stands of the Andean oak Quercus humboldtii Bonpl. (Fagaceae)	BIOTROPICA	AgroParisTech,University of California System	2007	https://doi.org/10.1111/j.1744-7429.2006.00219.x	x
723	Decadal volcanic deformation in the Central Andes Volcanic Zone revealed by InSAR time series	GEOCHEMISTRY GEOPHYSICS GEOSYSTEMS	Cornell University	2013	https://doi.org/10.1002/ggge.20074	x
12176	Mediterranean and temperate treelines are controlled by different environmental drivers	JOURNAL OF ECOLOGY	Universidad Austral de Chile,IEB,Universidad de Jaen,Universidad Pablo de Olavide,Consejo Superior de Investigaciones Cientificas (CSIC),Universidad de Concepcion	2016	https://doi.org/10.1111/1365-2745.12555	x
4574	Intonation across two border areas in the North Andean region: Merida (Venezuela) and Medellin (Colombia)	SPANISH IN CONTEXT	Universidad de la Laguna,University of the Andes Colombia,Universidad de Antioquia	2019	https://doi.org/10.1075/sic.00042.dia	x
1206	Disentangling Late Quaternary climatic and seismo-tectonic controls on Lake Mucubaji sedimentation (Merida Andes, Venezuela)	PALAEOGEOGRAPHY PALAEOCLIMATOLOGY PALAEOECOLOGY	University of Central Venezuela,Centre National de la Recherche Scientifique (CNRS),FUNVISIS,Museum National d'Histoire Naturelle (MNHN)	2008	https://doi.org/10.1016/j.palaeo.2007.10.012	x
5006	Historical biogeography of the fern genus Polystichum (Dryopteridaceae) in Austral South America	MOLECULAR PHYLOGENETICS AND EVOLUTION	Consejo Nacional de Investigaciones Cientificas y Tecnicas (CONICET),National University of Cordoba,University of Vermont	2019	https://doi.org/10.1016/j.ympev.2019.05.004	x		species
8204	The Making of Conflict-Prone Development: Trade and Horizontal Inequalities in Peru	EUROPEAN JOURNAL OF DEVELOPMENT RESEARCH	Pontificia Universidad Catolica del Peru	2012	https://doi.org/10.1057/ejdr.2012.21	x
97	Ordovician collision of the Argentine Precordillera with Gondwana, independent of Laurentian Taconic orogeny	TECTONOPHYSICS	University of Kentucky,National University of Cordoba	2002	https://doi.org/10.1016/S0040-1951(01)00210-4	x		Precordillera
4825	Silicate rock weathering and atmospheric/soil CO2 uptake in the Amazon basin estimated from river water geochemistry: seasonal and spatial variations	CHEMICAL GEOLOGY	Universite de Toulouse,Universidade de Sao Paulo	2003	https://doi.org/10.1016/S0009-2541(02)00349-2	x
8801	Shallow genetic divergence and distinct phenotypic differences between two Andean hummingbirds: Speciation with gene flow?	AUK	University of the Andes Colombia,Universidad de Antioquia,Universidad Nacional de Colombia,Occident Coll	2019	https://doi.org/10.1093/auk/ukz046	x		Andean hummingbirds distribution
						49	1
Random Subsample Number 2						0.98	0.02
7540	Coupling the terrestrial hydrology model with biogeochemistry to the integrated LAND surface model: Amazon Basin applications	HYDROLOGICAL SCIENCES JOURNAL-JOURNAL DES SCIENCES HYDROLOGIQUES	Natl Inst Spatial Res,Natl Ctr Monitoring & Alert Nat Hazards,Woods Hole Research Center,Natl Inst Spatial Res,Universidade Federal de Vicosa	2018	https://doi.org/10.1080/02626667.2018.1538592	x		discharche in Amazon basins with origin in the Andes
10876	Fas2-ELISA in the detection of human infection by Fasciola hepatica	JOURNAL OF HELMINTHOLOGY	Universidad Peruana Cayetano Heredia,Peruvian Inst Nucl Energy	2005	https://doi.org/10.1079/JOH2005303	x		field screening in three endemic locations of the Peruvian Andes…
10571	Magmatism in the Huarina belt, Bolivia, and its geotectonic implications	TECTONOPHYSICS	Universidad Mayor de San Andres,Serv Nacl Geol & Tecn Minas	2008	https://doi.org/10.1016/j.tecto.2007.10.012	x
4606	Reengineering engineering education at the University of los Andes The REDINGE2 pilot project	KYBERNETES	University of the Andes Colombia	2019	https://doi.org/10.1108/K-07-2018-0384		x	Teaching at University of los Andes
8121	The work of surfaces: object worlds and techniques of enhancement in the ancient Andes	JOURNAL OF MATERIAL CULTURE	University of East Anglia	2010	https://doi.org/10.1177/1359183510373986	x
5906	PRECIOUS METALS AND CENOZOIC VOLCANISM IN THE CHILEAN ANDES	JOURNAL OF GEOCHEMICAL EXPLORATION	MINERA UTAH CHILE INC	1986	https://doi.org/10.1016/0375-6742(86)90004-X	x
10177	A simple method for determining limiting nutrients for photosynthetic crusts	PLANT ECOLOGY & DIVERSITY	University of Colorado System,University of Colorado System,University of Colorado System,University of Montana System,Commonwealth Scientific & Industrial Research Organisation (CSIRO)	2012	https://doi.org/10.1080/17550874.2012.738714	x
12331	Deglacial palaeoclimate at Puerto del Hambre, subantarctic Patagonia, Chile	JOURNAL OF QUATERNARY SCIENCE	Columbia University,University of Cincinnati	2000	https://doi.org/10.1002/(SICI)1099-1417(200002)15:2<101::AID-JQS500>3.0.CO2-Y	x
7022	Typification of names and nomenclatural notes on the South Andean and Patagonian species of Polygala Linnaeus (Polygalaceae)	PHYTOTAXA	Inst Bot Darwinion,Universidade Federal de Santa Catarina (UFSC)	2018	https://doi.org/10.11646/phytotaxa.383.2.8	x
10587	RECONNAISSANCE K-AR GEOCHRONOLOGY OF THE MARICUNGA GOLD-SILVER BELT, NORTHERN CHILE	ECONOMIC GEOLOGY AND THE BULLETIN OF THE SOCIETY OF ECONOMIC GEOLOGISTS	United States Department of the Interior,MINERA ANGLOAMER CHILE SA,27 W HILL PK	1991	https://doi.org/10.2113/gsecongeo.86.6.1261	x
11026	Early Arrival and Climatically-Linked Geographic Expansion of New World Monkeys from Tiny African Ancestors	SYSTEMATIC BIOLOGY	University of Gothenburg,University of Lausanne,Gothenburg Global Biodivers Ctr,Swiss Institute of Bioinformatics,Inst Patagon Geol & Paleontol CCT CONICET CANPAT,Univ Nacl Patagonia San Juan Bosco,University of British Columbia,University of Munich,Gothenburg Bot Garden,Harvard University	2019	https://doi.org/10.1093/sysbio/syy046	x		monkeys in the lower elevation of the Andes
11365	Evaluating Predictor Strategies for Regression-Based Downscaling with a Focus on Glacierized Mountain Environments	JOURNAL OF APPLIED METEOROLOGY AND CLIMATOLOGY	University of Innsbruck,University of Otago,Technical University of Munich	2017	https://doi.org/10.1175/JAMC-D-16-0215.1	x
11409	Receiver function analyses of Uturuncu volcano, Bolivia and vicinity	GEOSPHERE	State University System of Florida,University of Alaska System,Utah System of Higher Education,University of Arizona	2018	https://doi.org/10.1130/GES01560.1	x
12937	Chemical and physical denudation in the Amazon River basin	CHEMICAL GEOLOGY	Universite de Paris,Ctr Natl Etud Spatiales,Bureau de Recherches Geologiques et Minieres,Sorbonne Universite	1997	https://doi.org/10.1016/S0009-2541(97)00074-0	x		Andean rivers…
10883	Bridging the great divide: State, civil society, and 'participatory' conservation mapping in a resource extraction zone	APPLIED GEOGRAPHY	University of California System	2014	https://doi.org/10.1016/j.apgeog.2014.05.016	x
3201	Long-term glacier variations in the Central Andes of Argentina and Chile, inferred from historical records and tree-ring reconstructed precipitation	PALAEOGEOGRAPHY PALAEOCLIMATOLOGY PALAEOECOLOGY	Universidad Austral de Chile,Ctr Estudios Cient,Inst Argentina Nivol Glaciol & Ciencias Ambiental,Universidad de Chile	2009	https://doi.org/10.1016/j.palaeo.2008.01.039	x
1389	EVAPORITE DEPOSITS OF BOGOTA AREA, CORDILLERA ORIENTAL, COLOMBIA	AMERICAN ASSOCIATION OF PETROLEUM GEOLOGISTS BULLETIN	nan	1972	NOT FOUND	x
5367	Eruptive stratigraphy of the Tatara-San Pedro complex, 36 degrees S, southern volcanic zone, Chilean Andes: Reconstruction method and implications for magma evolution at long-lived arc volcanic centers	JOURNAL OF PETROLOGY	University of Geneva,University of Massachusetts System,United States Department of the Interior	2001	https://doi.org/10.1093/petrology/42.3.555	x
3429	The origin of an unusual tuff ring of perlitic rhyolite pyroclasts: The last explosive phase of the Ramadas Volcanic Centre, Andean Puna, Salta, NW Argentina	JOURNAL OF VOLCANOLOGY AND GEOTHERMAL RESEARCH	De Beers Grp Serv,Monash University,Univ Nacl Salta,Consejo Nacional de Investigaciones Cientificas y Tecnicas (CONICET)	2009	https://doi.org/10.1016/j.jvolgeores.2009.02.014	x
6066	Palaeobiogeography of the Ordovician trilobite Prosopiscus, with a new species from western New South Wales	ALCHERINGA	Macquarie University	2004	https://doi.org/10.1080/03115510408619275	x		Argentine Precordillera
7935	Taxonomic contribution on the Andean species of Aegognathus (Coleoptera: Lucanidae) with two new species from Colombia and Peru	JOURNAL OF NATURAL HISTORY	Universidade Federal Rural de Pernambuco (UFRPE),Venezuelan Institute Science Research	2019	https://doi.org/10.1080/00222933.2019.1692089	x		new species from Colombia and Peru
11456	Effects of Climate and Latitude on Age at Maturity and Longevity of Lizards Studied by Skeletochronology	INTEGRATIVE AND COMPARATIVE BIOLOGY	Consejo Nacional de Investigaciones Cientificas y Tecnicas (CONICET)	2018	https://doi.org/10.1093/icb/icy119	x		two species from the Andes
10071	METABOLIC CAPACITY OF MUSCLE-FIBERS FROM HIGH-ALTITUDE NATIVES	EUROPEAN JOURNAL OF APPLIED PHYSIOLOGY AND OCCUPATIONAL PHYSIOLOGY	University of British Columbia,University of Saskatchewan	1993	https://doi.org/10.1007/BF00241647	x
9265	OBSIDIAN-BEARING LAVA FLOWS AND PRE-COLUMBIAN ARTIFACTS FROM THE ECUADORIAN ANDES - 1ST NEW MULTIDISCIPLINARY DATA	JOURNAL OF SOUTH AMERICAN EARTH SCIENCES	Consiglio Nazionale delle Ricerche (CNR)	1992	https://doi.org/10.1016/0895-9811(92)90014-P	x
7134	A CRYPTIC NEW SPECIES OF ANTPITTA (FORMICARIIDAE, GRALLARIA) FROM THE PERUVIAN ANDES	WILSON BULLETIN	Smithsonian Institution	1987	NOT FOUND	x		new species
3667	Apatite fission-track thermochronology of the Sierras Pampeanas, central western Argentina: Implications for the mechanism of plateau uplift in the Andes	GEOLOGY	University of Queensland,La Trobe University	1998	https://doi.org/10.1130/0091-7613(1998)026<0999:AFTTOT>2.3.CO2	x
2869	LATE-QUATERNARY GLACIATION AS A PROXY FOR CLIMATE-CHANGE IN THE CENTRAL ANDES	MOUNTAIN RESEARCH AND DEVELOPMENT	Ohio State University	1993	https://doi.org/10.2307/3673630	x
10961	Effect of climate and ENSO events on Prosopis pallida forests along a climatic gradient	FORESTRY	Universidad de Piura,Universidad de Cordoba,Universidad de Piura,Inst Invest Arqueol	2018	https://doi.org/10.1093/forestry/cpy014	x
5077	A new species of Bembidion (Ecuadion) from Ecuador (Coleoptera, Carabidae, Bembidiini), with a key to members of the georgeballi species group	ZOOKEYS	Oregon State University,Museo Civ Storia Nat Verona	2012	https://doi.org/10.3897/zookeys.249.4149	x		new species
4283	A further contribution to the knowledge of two inadequately known species of geophilid centipedes from the Andes of South-Central Chile, currently assigned to the genus Plateurytion Attems, 1909 (Chilopoda: Geophilomorpha)	ZOOTAXA	Consejo Nacional de Investigaciones Cientificas y Tecnicas (CONICET),National University of La Plata	2015	https://doi.org/10.11646/zootaxa.4027.4.3	x
10965	Subduction in the southern Caribbean: Images from finite-frequency P wave tomography	JOURNAL OF GEOPHYSICAL RESEARCH-SOLID EARTH	Rice University,University of Oregon	2010	https://doi.org/10.1029/2010JB007682	x
11563	The Variable Roads to Sacrifice: Isotopic Investigations of Human Remains From Chotuna-Huaca de los Sacrificios, Lambayeque, Peru	AMERICAN JOURNAL OF PHYSICAL ANTHROPOLOGY	University System of Georgia,Utah System of Higher Education,Utah System of Higher Education,University of Arkansas System,University of Wyoming	2013	https://doi.org/10.1002/ajpa.22238	x
8187	TERTIARY ANDEAN VOLCANISM IN A CALDERA-GRABEN SETTING	GEOLOGISCHE RUNDSCHAU	Swedish Museum of Natural History,Stockholm University,Universidad de Chile	1991	https://doi.org/10.1007/BF01828775	x
6864	THE URU TRIBUTE CATEGORY, ETHNIC BOUNDARIES AND EMPIRE IN THE ANDES	PROCEEDINGS OF THE AMERICAN PHILOSOPHICAL SOCIETY	University of California System	1987	NOT FOUND	x
4828	Evolution of Sb mineralisation in modern fold belts: a comparison of the Sb mineralisation in the Central Andes (Bolivia) and the Western Carpathians (Slovakia)	MINERALIUM DEPOSITA	Bundesanstalt Geowissensch & Rohstoffe	1998	https://doi.org/10.1007/s001260050155	x
3663	Patagonian broken foreland and related synorogenic rifting: The origin of the Chubut Group Basin	TECTONOPHYSICS	ENERGIAL SA,Univ Nacl Patagonia San Juan Bosco,Univ Natl San Juan,Consejo Nacional de Investigaciones Cientificas y Tecnicas (CONICET)	2015	https://doi.org/10.1016/j.tecto.2015.03.006	x		Patagonian andes
3534	Palaeoindian occupation of the Atacama Desert, northern Chile	JOURNAL OF QUATERNARY SCIENCE	University of Bern,University of Bern,Universidad Catolica del Norte,Universidad de Chile	2005	https://doi.org/10.1002/jqs.969	x
10522	Twenty-four new species of Aleiodes Wesmael from the eastern Andes of Ecuador with associated biological information (Hymenoptera, Braconidae, Rogadinae)	ZOOKEYS	Universidade Federal de Sao Carlos,University of Wyoming	2014	https://doi.org/10.3897/zookeys.7402.7402	x		new species
6900	Gradsteinia torrenticola, a new aquatic moss species from Tenerife	JOURNAL OF BRYOLOGY	Polish Academy of Sciences,University of Munster	1998	https://doi.org/10.1179/jbr.1998.20.2.403		x	Gradsteinia Ochyra on Tenerife (Canarny Islands) which, so far, is known only from the Colombian andes
674	The influence of centennial-scale variations in the South American summer monsoon and base-level fall on Holocene fluvial systems in the Peruvian Andes	GLOBAL AND PLANETARY CHANGE	Pontificia Universidad Catolica del Peru,Universidad Nacional de San Agustin de Arequipa,Universidade da Coruna	2019	https://doi.org/10.1016/j.gloplacha.2019.03.001	x
9809	The Solanaceae: foods and poisons	JOURNAL OF THE ROYAL COLLEGE OF PHYSICIANS OF EDINBURGH	University of Edinburgh	2006	NOT FOUND	x		plant family solanaceae was first cultivated by the Inca people in the altiplano of the Andes in prehistoric time
6549	Distributional patterns of living ungulates (Mammalia: Cetartiodactyla and Perissodactyla) of the Neotropical region, the South American transition zone and Andean region	JOURNAL OF SOUTH AMERICAN EARTH SCIENCES	Universidade do Estado do Rio de Janeiro,Universidade Federal do Estado do Rio de Janeiro,Universidade Federal do Estado do Rio de Janeiro	2016	https://doi.org/10.1016/j.jsames.2016.06.013	x
10056	Maximum plant-community endemism at intermediate intensities of anthropogenic disturbance in Bolivian montane forests	CONSERVATION BIOLOGY	Albrecht von Haller Inst Pflanzenwissensch	2001	https://doi.org/10.1046/j.1523-1739.2001.015003634.x	x
2356	Exploring pain in the Andes - learning from the Quichua (Inca) people experience	POSTGRADUATE MEDICINE	Runajambi Inst Study Quichua Culture & Hlth,University of Montreal	2015	https://doi.org/10.1080/00325481.2015.1015395	x
12554	TOPOGRAPHIC EVOLUTION OF THE SIERRA NEVADA MEASURED DIRECTLY BY INVERSION OF LOW-TEMPERATURE THERMOCHRONOLOGY	AMERICAN JOURNAL OF SCIENCE	University of Vermont,Yale University	2012	https://doi.org/10.2475/02.2012.02		x	Sierra nevada…. Similar to the west flank of the Altiplano of the Andes…
10881	Comparative analysis of baseflow characteristics of two Andean catchments, Ecuador	HYDROLOGICAL PROCESSES	Vrije Universiteit Brussel,KU Leuven,Universidad de Cuenca,Flinders University South Australia	2015	https://doi.org/10.1002/hyp.10422	x
8163	The Scotia Arc: Genesis, Evolution, Global Significance	ANNUAL REVIEW OF EARTH AND PLANETARY SCIENCES, VOL 41	University of Texas System	2013	https://doi.org/10.1146/annurev-earth-050212-124155	x
11621	Oligarchies in Amazonian tree communities: a ten-year review	ECOGRAPHY	Duke University,Wake Forest University	2013	https://doi.org/10.1111/j.1600-0587.2012.00083.x		x	forests near the eastern base of the Andes
10621	Nature and tectonic significance of co-seismic structures associated with the Mw 8.8 Maule earthquake, central-southern Chile forearc	JOURNAL OF STRUCTURAL GEOLOGY	Universidad de Chile,Pontificia Universidad Catolica de Chile,Universidad Catolica del Norte,Universidad de Chile	2011	https://doi.org/10.1016/j.jsg.2011.03.004	x
7421	Agricultural in vitro plant behavior of potato promising clones under greenhouse conditions	REVISTA DE LA FACULTAD DE AGRONOMIA DE LA UNIVERSIDAD DEL ZULIA	INIA,University of Los Andes Venezuela	2014	NOT FOUND	x
						46	4
Random Subsample Number 3						0.92	0.08
8199	Culture-dependent and - independent methods reveal dominance of halophilic Euryarchaeota in high-altitude Andean lakes	AQUATIC MICROBIAL ECOLOGY	Consejo Nacional de Investigaciones Cientificas y Tecnicas (CONICET),Univ Nacl Jujuy,Universidad Nacional de Tucuman,Miguel Lillo Foundation,Universidad Nacional de Tucuman	2018	https://doi.org/10.3354/ame01863	x
12353	Petrography and geochemistry of Plio-Quaternary calc-alkaline volcanoes of southwestern Colombia	JOURNAL OF SOUTH AMERICAN EARTH SCIENCES	University of Geneva	1996	https://doi.org/10.1016/0895-9811(96)00025-9	x
5376	Holocene vegetation history from fossil rodent middens near Arequipa, Peru	QUATERNARY RESEARCH	University of Arizona,United States Department of the Interior,Universidad Nacional Mayor de San Marcos,Universidad Nacional de San Agustin de Arequipa,University of Arizona	2001	https://doi.org/10.1006/qres.2001.2262	x
7960	THE BOLIVIAN TIN PROVINCE AND REGIONAL TIN DISTRIBUTION IN THE CENTRAL ANDES - A REASSESSMENT	ECONOMIC GEOLOGY AND THE BULLETIN OF THE SOCIETY OF ECONOMIC GEOLOGISTS	National Institute of Advanced Industrial Science & Technology (AIST),Open University - UK,CTR INVEST GEOL,Universidad Mayor de San Andres,INGEOMINAS AA,MISION GEOL ALEMANA,Free University of Berlin	1990	https://doi.org/10.2113/gsecongeo.85.5.1044	x
9771	Geochemical model of a magmatic-hydrothermal system at the Lastarria volcano, northern Chile	BULLETIN OF VOLCANOLOGY	Universidad de Atacama,University of Florence,Consiglio Nazionale delle Ricerche (CNR),University of Rochester,University of Massachusetts System,Centre National de la Recherche Scientifique (CNRS)	2012	https://doi.org/10.1007/s00445-011-0489-5	x
3376	The Central Andean gravity high, a relic of an old subduction complex?	JOURNAL OF SOUTH AMERICAN EARTH SCIENCES	Free University of Berlin	2002	https://doi.org/10.1016/S0895-9811(01)00077-3	x
10812	Projected climate-induced faunal change in the Western Hemisphere	ECOLOGY	Oregon State University,United States Department of the Interior,United States Environmental Protection Agency,Nature Conservancy,Santa Clara University,University of Oregon,University of Washington	2009	https://doi.org/10.1890/08-0823.1	x
9968	Do multi-sectoral development programmes affect health? A Bolivian case study	HEALTH POLICY AND PLANNING	Acad Educ Dev	1999	https://doi.org/10.1093/heapol/14.4.400	x
25	Stratigraphy of the late Cretaceous-Paleogene deposits of the cordillera occidental of central ecuador: geodynamic implications	JOURNAL OF SOUTH AMERICAN EARTH SCIENCES	Communaute Universite Grenoble Alpes,LABOGEO Petroprod,Petroprod,Escuela Politecnica Nacional Ecuador	2004	https://doi.org/10.1016/j.jsames.2004.05.003	x
8126	Ultrastructural Description of Sarcocystis Sp. in Cardiac Muscle of Naturally Infected Alpacas (Vicugna pacos)	IRANIAN JOURNAL OF PARASITOLOGY	Universidad Nacional Mayor de San Marcos,Universidad Nacional Mayor de San Marcos,Universidad Nacional Mayor de San Marcos,Instituto Adolfo Lutz,University of California System	2019	NOT FOUND	x
6390	A morphological database for 606 Colombian bird species	ECOLOGY	Alliance,Universidad de Antioquia,University of the Andes Colombia,Conservac Int Colombia,Universidad Nacional de Colombia,Universidade de Sao Paulo,Univ Pamplona,Pontificia Universidad Catolica de Chile,Universidad de Antioquia,Bosques & Semillas SAS,Univ Narino,Asociac GAICA,Universidad del Cauca,Universidad del Cauca,Wildlife Conservat Soc Colombia,Univ Narino,Universidad Pedagogica y Tecnolog…	2018	https://doi.org/10.1002/ecy.2368	x
2888	A NEW SPECIES OF ISCHNOCNEMA (ANURA, LEPTODACTYLIDAE) FROM HIGH ELEVATIONS IN THE ANDES OF CENTRAL BOLIVIA	HERPETOLOGICA	University of Texas System	1995	NOT FOUND	x		new species
6836	Seismic structure of South-Central Andes of Colombia by tomographic inversion	GEOFISICA INTERNACIONAL	Universidad Nacional de Colombia,Polytechnic University of Catalonia	2007	NOT FOUND	x
10718	Origin and fate of atmospheric moisture over continents	WATER RESOURCES RESEARCH	Delft University of Technology	2010	https://doi.org/10.1029/2010WR009127	x
7184	SEXUAL SIZE DIMORPHISM AND ECOLOGY - THE CASE OF A TROPICAL LIZARD, TROPIDURUS-MELANOPLEURUS (SAURIA, TROPIDURIDAE)	COPEIA	Consejo Superior de Investigaciones Cientificas (CSIC),University of Salamanca	1993	NOT FOUND	x
2351	A new genus of Hubbardiidae (Arachnida: Schizomida) from the Colombian Andes, with some taxonomic comments	ZOOTAXA	Universidad del Valle,University of Central Venezuela	2012	NOT FOUND	x
10006	Adapting to Uncertain Futures A Report on New Glacier Recession and Livelihood Vulnerability Research in the Peruvian Andes	MOUNTAIN RESEARCH AND DEVELOPMENT	University of California System,McGill University,Ohio State University,Ohio State University	2008	https://doi.org/10.1659/mrd.1055	x
3372	Hiding in a Cool Climatic Niche in the Tropics? An Assessment of the Ecological Biogeography of Hairy Long-Nosed Armadillos (Dasypus pilosus)	TROPICAL CONSERVATION SCIENCE	Oklahoma State University System,Universidade de Sao Paulo,University of Tennessee System	2017	https://doi.org/10.1177/1940082917697249	x
11446	Sediment provenances and drainage evolution of the Neogene Amazonian foreland basin	EARTH AND PLANETARY SCIENCE LETTERS	Centre National de la Recherche Scientifique (CNRS)	2005	https://doi.org/10.1016/j.epsl.2005.08.007	x
230	Palynomorphs from the Devonian Talacasto and Punta Negra Formations, Argentinean Precordillera: New biostratigraphic approach	JOURNAL OF SOUTH AMERICAN EARTH SCIENCES	Consejo Nacional de Investigaciones Cientificas y Tecnicas (CONICET),Consejo Nacional de Investigaciones Cientificas y Tecnicas (CONICET),University of Liege	2018	https://doi.org/10.1016/j.jsames.2018.06.009	x		Precordillera Basin
9795	Design of water quality monitoring networks with two information scenarios in tropical Andean basins	ENVIRONMENTAL SCIENCE AND POLLUTION RESEARCH	CORPOCALDAS,Universidad Nacional de Colombia,Universidad Nacional de Colombia,Universidad Nacional de Colombia	2017	https://doi.org/10.1007/s11356-017-9021-6	x
7602	A NEW LEPIDOBLEPHARIS FROM THE PACIFIC SLOPE OF THE ECUADORIAN ANDES (SAURIA, GEKKONIDAE)	HERPETOLOGICA	Smithsonian Institution	1985	NOT FOUND	x
7709	The Early Andean Magmatic Province (EAMP): Ar-40/Ar-39 dating on mesozoic volcanic and plutonic rocks from the Coastal Cordillera, northern Chile	JOURNAL OF VOLCANOLOGY AND GEOTHERMAL RESEARCH	Universidad de Chile,Centre National de la Recherche Scientifique (CNRS)	2006	https://doi.org/10.1016/j.jvolgeores.2006.04.007	x
12199	Agroecosystem resilience and farmers' perceptions of climate change impacts on cocoa farms in Alto Beni, Bolivia	RENEWABLE AGRICULTURE AND FOOD SYSTEMS	University of Bern,Res Inst Organ Agr,Universidad Mayor de San Andres,Fdn PIAF EL Ceibo	2015	https://doi.org/10.1017/S174217051300029X	x
9423	Ancient urban morphology in the Viru Valley, Peru: Remote sensing work at the Gallinazo Group (100 B.C.-A.D. 700)	JOURNAL OF FIELD ARCHAEOLOGY	Western University (University of Western Ontario),Western University (University of Western Ontario),Western University (University of Western Ontario)	2011	https://doi.org/10.1179/009346911X13200731373908	x
5607	Early-Middle Darriwilian graptolite and conodont faunas from the Central Precordillera of San Juan Province, Argentina	STRATIGRAPHY	Consejo Nacional de Investigaciones Cientificas y Tecnicas (CONICET),National University of Cordoba	2015	NOT FOUND	x		Precodrillera
1412	The link between volcanism and tectonics in the southern volcanic zone of the Chilean Andes: A review	TECTONOPHYSICS	Universidad Catolica del Norte,Serv Nacl Geol & Mineria	2009	https://doi.org/10.1016/j.tecto.2009.02.038	x
10939	A preliminary inventory of periglacial landforms in the Andes of La Rioja and San Juan, Argentina, at about 28 degrees S	QUATERNARY INTERNATIONAL	Consejo Nacional de Investigaciones Cientificas y Tecnicas (CONICET),UNSJ	2008	https://doi.org/10.1016/j.quaint.2007.10.007	x
7552	A dynamical analysis of the seismic activity of Villarrica volcano (Chile) during September-October 2000	CHAOS SOLITONS & FRACTALS	University of Udine,Consejo Superior de Investigaciones Cientificas (CSIC),SERNAGEOMIN	2008	https://doi.org/10.1016/j.chaos.2006.10.062	x
8638	MOUNTAIN CARTOGRAPHY IN THE ARGENTINIAN MOUNTAIN	GEOGRAPHIA TECHNICA	Inst Geog Nacl	2010	NOT FOUND	x
3313	Paleosols and Andean uplift in Venezuela: assessing competing hypotheses of relict tropical soils versus paleohydrogeochemical variations	JOURNAL OF SOUTH AMERICAN EARTH SCIENCES	York University - Canada,Univ Pedag Expt Libertador,University of Tartu,Royal Military College - Canada	2002	https://doi.org/10.1016/S0895-9811(02)00078-0	x
7502	REMOTE-SENSING AND GIS TECHNOLOGY IN LANDSLIDE HAZARD MAPPING IN THE COLOMBIAN ANDES	EPISODES	COLOMBIAN INST INVEST GEOCIENCIAS MINERIA & QUIM	1992	https://doi.org/10.18814/epiiugs/1992/v15i1/006	x
8836	U-PbSHRIMP zircon dating of Grenvillian metamorphism in Western Sierras Pampeanas (Argentina): Correlation with the Arequipa-Antofalla craton and constraints on the extent of the Precordillera Terrane	GONDWANA RESEARCH	Complutense University of Madrid,UK Research & Innovation (UKRI),Australian National University,National University of Cordoba,National University of La Plata,Autonomous University of Madrid,Consejo Nacional de Investigaciones Cientificas y Tecnicas (CONICET)	2006	https://doi.org/10.1016/j.gr.2005.12.004	x
5690	PALEOZOIC TERRANES OF THE CENTRAL ARGENTINE-CHILEAN ANDES	TECTONICS	Cornell University,Cornell University,SERV GEOL NACL	1986	https://doi.org/10.1029/TC005i006p00855	x
1499	PRELIMINARY-RESULTS OF PALYNOLOGICAL INVESTIGATIONS ON THE CRETACEOUS OF COLOMBIA, SOUTH-AMERICA	REVIEW OF PALAEOBOTANY AND PALYNOLOGY	Justus Liebig University Giessen	1992	https://doi.org/10.1016/0034-6667(92)90166-E	x
12564	A REVISION OF THE FUNNELWEB MYGALOMORPH SPIDER SUBFAMILY ISCHNOTHELINAE (ARANEAE, DIPLURIDAE)	BULLETIN OF THE AMERICAN MUSEUM OF NATURAL HISTORY	University of North Carolina,American Museum of Natural History (AMNH)	1995	NOT FOUND	x		3 species in the andes Mountains of Peru
9404	Cretaceous alkaline intra-plate magmatism in the Ecuadorian Oriente Basin: Geochemical, geochronological and tectonic evidence	EARTH AND PLANETARY SCIENCE LETTERS	Institut de Recherche pour le Developpement (IRD),Oregon State University,OXY Ecuador	2005	https://doi.org/10.1016/j.epsl.2005.03.016	x
636	Space-time rainfall variability in the Paute Basin, Ecuadorian Andes	HYDROLOGICAL PROCESSES	KU Leuven,Lancaster University,KU Leuven,Universidad de Cuenca	2007	https://doi.org/10.1002/hyp.6575	x
7250	Cathodoluminescence spectra of detrital quartz as provenance indicators for Paleozoic metasediments in southern Andean Patagonia	JOURNAL OF SOUTH AMERICAN EARTH SCIENCES	University of Munster	2003	https://doi.org/10.1016/S0895-9811(03)00016-6	x
5605	HISTORY AND EVERYDAY LIFE IN THE COLOMBIAN ANDES	MAN	University System of Maryland	1988	https://doi.org/10.2307/2802601	x
8030	Moche ceremonial architecture as thirdspace: The politics of place-making in the ancient Andes	JOURNAL OF SOCIAL ARCHAEOLOGY	University of Toronto	2012	https://doi.org/10.1177/1469605311426548	x
5352	Gods, demons, and idols in the Andes	JOURNAL OF THE HISTORY OF IDEAS	University of Notre Dame	2006	https://doi.org/10.1353/jhi.2006.0034	x
9870	Pulmonary Hypertension in Latin America Pulmonary Vascular Disease: The Global Perspective	CHEST	Universidade de Sao Paulo,Metropolitano Hosp,Universidade Federal de Pernambuco,Instituto Dante Pazzanese de Cardiologia	2010	https://doi.org/10.1378/chest.09-2960	x
7700	Teleological talk in parent-child conversations in Quechua	FIRST LANGUAGE	University of Michigan System,Universidad Nacional de San Antonio Abad del Cusco,University of Illinois System	2015	https://doi.org/10.1177/0142723715596646	x
2671	GIS as a tool in participatory natural resource management - Examples from the Peruvian Andes	MOUNTAIN RESEARCH AND DEVELOPMENT	CGIAR,Int Inst Geoinformat Sci & Earth Observat	2003	https://doi.org/10.1659/0276-4741(2003)023[0320:GAATIP]2.0.CO2	x
10082	Nests, vocalizations, and conservation status of endangered Cochabamba Mountain-Finches (Compsospiza garleppi)	JOURNAL OF FIELD ORNITHOLOGY	University of Kansas,Asociac Armonia	2009	https://doi.org/10.1111/j.1557-9263.2009.00224.x	x
4592	Modeling interannual variability of the Amazon hydroclimate	GEOPHYSICAL RESEARCH LETTERS	Duke University	2008	https://doi.org/10.1029/2008GL034941	x
4227	Multivariate Analysis and Taxonomic Delimitation within the Festuca setifolia Complex (Poaceae) and a New Species from the Central Andes	SYSTEMATIC BOTANY	ANCEFN CONICET,University of Zurich,Philipps University Marburg,Universidad Nacional de San Antonio Abad del Cusco	2016	https://doi.org/10.1600/036364416X692398	x		new species
11239	Oroya Fever and Verruga Peruana: Bartonelloses Unique to South America	PLOS NEGLECTED TROPICAL DISEASES	University of Montana System,State University System of Florida,National Institutes of Health (NIH) - USA,University of Salford	2014	https://doi.org/10.1371/journal.pntd.0002919	x		Carrión's disease is endemic to high-altitude valleys of the South American Andes
5177	Increased water use efficiency but contrasting tree growth patterns in Fitzroya cupressoides forests of southern Chile during recent decades	JOURNAL OF GEOPHYSICAL RESEARCH-BIOGEOSCIENCES	University of Oxford,Universidad Austral de Chile,University of Leeds,Universidad de Chile,Fdn Ctr Bosques Nativos FORECOS,Consejo Superior de Investigaciones Cientificas (CSIC)	2015	https://doi.org/10.1002/2015JG003098	x
						50	0
						1	0
						48.3333	1.66667
						0.966667	0.0333333
						0.0311111	0.0311111
						0.0339935	0.0339935

## Sheet: Carpathians
For search query check file:
Carpathian Mountains
20210222-164900_Output_RangeQuery\20210222-165336_QueriesforRanges22022021.csv_QueryCarpathianMountains.csv
Sample Size: 50
Subsamples: 3
recno	title	journal	organisation	year	doi_link	HIT	NO_HIT	HIT_TOPIC
Random Subsample Number 1
1479	European forest cover mapping with high resolution satellite data: The Carpathians case study	INTERNATIONAL JOURNAL OF APPLIED EARTH OBSERVATION AND GEOINFORMATION	European Commission Joint Research Centre,Jagiellonian University	2008	https://doi.org/10.1016/j.jag.2007.04.003	x
3056	GEODYNAMIC STUDIES IN THE PIENINY KLIPPEN BELT IN 2004-2015	ACTA GEODYNAMICA ET GEOMATERIALIA	Warsaw University of Technology	2016	https://doi.org/10.13168/AGG.2016.0017	x
1778	Canopy gaps in an old-growth fir-beech forest remnant of Western Carpathians	EUROPEAN JOURNAL OF FOREST RESEARCH	Technical University Zvolen	2010	https://doi.org/10.1007/s10342-009-0322-2	x
3025	Stone pine (Pinus cembra L.) provenance experiment in Romania I. Nursery stage at age 6	SILVAE GENETICA	National Research & Development Institute in Forestry "Marin Dracea"	1997	NOT FOUND	x
4164	Geodiversity beyond material evidence: a Geosite Type based interpretation of geological heritage	PROCEEDINGS OF THE GEOLOGISTS ASSOCIATION	University of Bucharest	2016	https://doi.org/10.1016/j.pgeola.2015.12.009	x
1847	Genetic variation and differentiation of peat-bog and dry-meadow populations of the dwarf mountain pine Pinus mugo Turra in the highlands of the Ukrainian Carpathians	RUSSIAN JOURNAL OF GENETICS	National Academy of Sciences Ukraine	2002	https://doi.org/10.1023/A:1020287630826	x
3135	Impact of the climate change on the water balance of altitudinal vegetation stages in Slovakia	EKOLOGIA-BRATISLAVA	Technical University Zvolen,Comenius University Bratislava	2004	NOT FOUND	x
4049	Distribution of Oribatida (Atari) along a depth gradient in forested scree slopes	SUBTERRANEAN BIOLOGY	University of Pavol Jozef Safarik Kosice,Slovak Academy of Sciences	2019	https://doi.org/10.3897/subtbiol.31.36241	x
4710	Do the coarsest bed fractions and stream power record contemporary trends in steep headwater channels?	GEOMORPHOLOGY	University of Ostrava	2016	https://doi.org/10.1016/j.geomorph.2015.07.047	x
3259	GEODYNAMIC ORIGINS OF THE INTERMEDIATE SEISMIC FOCI IN THE VRANCEA ZONE, EASTERN CARPATHIANS	GEOTECTONICS	KISHINEV GEOPHYS & GEOL INST	1990	NOT FOUND	x
3560	Main features of the pre-Gosau paleokarst in the Brezovske Karpaty Mts. (Western Carpathians, Slovakia)	GEOLOGICA CARPATHICA	Slovak Academy of Sciences	1998	NOT FOUND	x
2633	The rediscovery of the liverworts Anastrophyllum donnianum and A. saxicola in Central Europe (Slovakia, Tatra Mountains)	CRYPTOGAMIE BRYOLOGIE	Poznan University of Life Sciences	2009	NOT FOUND	x
3323	Isoenzymatic variability in some of the Polish populations of Norway spruce (Picea abies) in the IUFRO - 1972 provenance trial	ACTA SOCIETATIS BOTANICORUM POLONIAE	Poznan University of Life Sciences	1998	NOT FOUND	x
2186	THE ENERGY-BALANCE OF THE SHRUB LAYER OVERGROUND BIOMASS IN FOREST ECOSYSTEMS OF THE MALE CARPATHIAN MOUNTAINS	EKOLOGIA CSFR	Slovak Academy of Sciences	1985	NOT FOUND	x
2181	U-Pb zircon ages of dioritic and trondhjemitic rocks from a layered amphibolitic complex crosscut by granite vein (Veporic basement, Western Carpathians)	GEOLOGICA CARPATHICA	Comenius University Bratislava,Russian Academy of Sciences,Russian Academy of Sciences	2001	NOT FOUND	x
2384	Late Holocene catastrophic slope collapse affected by deep-seated gravitational deformation in flysch: Ropice Mountain, Czech Republic	GEOMORPHOLOGY	University of Ostrava,Comenius University Bratislava,University of British Columbia	2009	https://doi.org/10.1016/j.geomorph.2008.07.012	x
3474	QUATERNARY ENVIRONMENTAL CHANGES AT STARUNIA PALAEONTOLOGICAL SITE AND VICINITY (CARPATHIAN REGION, UKRAINE) BASED ON PALAEOBOTANICAL STUDIES	ANNALES SOCIETATIS GEOLOGORUM POLONIAE	Polish Academy of Sciences,Polish Geological Institute - National Research Institute	2009	NOT FOUND	x
1851	Small-scale traditional management of highly species-rich grasslands in the Carpathians	AGRICULTURE ECOSYSTEMS & ENVIRONMENT	Hungarian Academy of Sciences,Hungarian Academy of Sciences	2014	https://doi.org/10.1016/j.agee.2013.08.018	x
110	CURRENT RANGE CHARACTERISTICS OF SWISS STONE PINE (PINUS CEMBRA L.) ALONG THE CARPATHIANS REVEALED BY CHLOROPLAST SSR MARKERS	ACTA BIOLOGICA HUNGARICA	Corvinus University Budapest,Hungarian Forest Res Inst,Consiglio Nazionale delle Ricerche (CNR)	2010	https://doi.org/10.1556/ABiol.61.2010.Suppl.7	x
228	Crustal and upper mantle structure of the Western Carpathians from CELEBRATION 2000 profiles CEL01 and CEL04: seismic models and geological implications	GEOPHYSICAL JOURNAL INTERNATIONAL	Polish Academy of Sciences,University of Warsaw,Polish Academy of Sciences,University of Texas System,Eotvos Lorand Geophys Inst,Slovak Academy of Sciences	2006	https://doi.org/10.1111/j.1365-246X.2006.03104.x	x
1602	Air temperature and ground level ozone concentration in submountain beech forest (Western Carpathians, Slovakia)	POLISH JOURNAL OF ECOLOGY	Slovak Academy of Sciences	2006	NOT FOUND	x
3444	Moving metals III: Possible origins for copper in Bronze Age Denmark based on lead isotopes and geochemistry	JOURNAL OF ARCHAEOLOGICAL SCIENCE	University of Oslo,Natl Hist Museums,Swedish Museum of Natural History,University of Gothenburg,University of Liverpool,University of Padua,University of Padua	2018	https://doi.org/10.1016/j.jas.2018.04.003	x
1905	New Upper Jurassic serpulids (Polychaeta, Sedentaria) from the Pieniny Klippen Belt in the Western Carpathians	GEOLOGICA CARPATHICA	Charles University Prague,Slovak Academy of Sciences	1998	NOT FOUND	x
4213	Life history, secondary production and population dynamics of Gammarus fossarum (Koch, 1836) in a constant temperature stream	BIOLOGIA	Comenius University Bratislava,Slovak Water Resource Co	2012	https://doi.org/10.2478/s11756-011-0148-5	x
2684	Deterministic assembly of land snail communities according to species size and diet	JOURNAL OF ANIMAL ECOLOGY	Algoma University,Masaryk University Brno	2010	https://doi.org/10.1111/j.1365-2656.2010.01685.x	x
3250	A higher-level classification of the Pannonian and western Pontic steppe grasslands (Central and Eastern Europe)	APPLIED VEGETATION SCIENCE	University of Vienna,Vienna Inst Nat Conservat & Anal,Arboretum Sofiyivka,University of Bayreuth,German Ctr Integrat Biodivers Res iDiv,Masaryk University Brno,Nat Hist Museum,Universitat Trier,Romanian Academy of Sciences,Hungarian Academy of Sciences,National Institute of Biology - Slovenia,University of Pecs,University of Novi Sad,University of Wroclaw,National Academy of Sciences Ukraine,Univ…	2017	https://doi.org/10.1111/avsc.12265	x		Carpathian Basin
2388	Application of electron probe microanalysis Th-U-total Pb geochronology to provenance studies of sedimentary rocks: An example from the Carpathian flysch	CHEMICAL GEOLOGY	Polish Academy of Sciences,University of Massachusetts System,Jagiellonian University	2008	https://doi.org/10.1016/j.chemgeo.2008.04.015	x
2466	Novel approach to microbiological air monitoring in show caves	AEROBIOLOGIA	Emil Racovita Institute of Speleology,Emil Racovita Institute of Speleology,Babes Bolyai University from Cluj,Babes Bolyai University from Cluj,Babes Bolyai University from Cluj	2018	https://doi.org/10.1007/s10453-018-9523-9	x
4331	Early Jurassic carbon and oxygen isotope records and seawater temperature variations: Insights from marine carbonate and belemnite rostra (Pieniny Klippen Belt, Carpathians)	PALAEOGEOGRAPHY PALAEOCLIMATOLOGY PALAEOECOLOGY	Polish Academy of Sciences,Comenius University Bratislava,Nat Hist Museum Geneva	2017	https://doi.org/10.1016/j.palaeo.2017.06.007	x
1003	Nannofossil record across the Cenomanian-Coniacian interval in the Bohemian Cretaceous Basin and Tethyan foreland basins (Outer Western Carpathians), Czech Republic	GEOLOGICA CARPATHICA	Czech Geological Survey	2012	https://doi.org/10.2478/v10096-012-0018-2	x
3027	The larva of Adicella syriaca Ulmer 1907, including a key to the European larvae of Adicella McLachlan, 1877 (Trichoptera, Leptoceridae)	ZOOKEYS	University of Vienna,Univ Nat Resources,Senckenberg Gesellschaft fur Naturforschung (SGN),Nat Hist Museum	2017	https://doi.org/10.3897/zookeys.711.20121	x
1399	Hydrocarbon potential and depositional environments. of Oligo-Miocene rocks in the Eastern Carpathians (Vrancea Nappe, Romania)	MARINE AND PETROLEUM GEOLOGY	University of Leoben,Geol Survey Austria,Helmholtz Association,University of Leoben,Tanta University	2015	https://doi.org/10.1016/j.marpetgeo.2015.08.034	x
3719	Functional and morphological traits of epiphytic lichens in the Western Carpathian oak forests reflect the influence of air quality and forest history	BIOLOGIA	Slovak Academy of Sciences,University of Siena,Masaryk University Brno	2017	https://doi.org/10.1515/biolog-2017-0141	x
634	Deep-seated gravitational slope deformations and their influence on consequent mass movements (case studies from the highest part of the Czech Carpathians)	NATURAL HAZARDS	University of Ostrava	2008	https://doi.org/10.1007/s11069-007-9157-7	x
1413	Mesozoic paleogeography and facies distribution in the Northern Mediterranean Tethys from Western Carpathians view	IRANIAN JOURNAL OF EARTH SCIENCES	Slovak Academy of Sciences	2011	NOT FOUND	x
207	Carnian corals from the Male Karpaty Mountains, Western Carpathians, Slovakia	GEOLOGICA CARPATHICA	Polish Academy of Sciences,Slovak Academy of Sciences	2002	NOT FOUND	x
2498	Cephalopods, small vertebrate fauna and stable isotope (delta C-13, delta O-18) record from the Jurassic-Cretaceous transition (uppermost Crassicollaria through Calpionella Zones) of the Outer Western Carpathians, Kurovice quarry (Czechia)	CRETACEOUS RESEARCH	Charles University Prague,Czech Geological Survey,Comenius University Bratislava	2018	https://doi.org/10.1016/j.cretres.2018.05.011	x
3528	Recreational potential as an indicator of accessibility control in protected mountain forest areas	JOURNAL OF MOUNTAIN SCIENCE	Univ Rzeszw,University of Rzeszow	2017	https://doi.org/10.1007/s11629-016-4018-z	x
58	U-PB Detrital Zircon Geochronology of the Lower Danube and Its Tributaries: Implications for the Geology of the Carpathians	GEOCHEMISTRY GEOPHYSICS GEOSYSTEMS	University of Arizona,University of Bucharest,Woods Hole Oceanographic Institution,University of London,Babes Bolyai University from Cluj,Inst Fluvial & Marine Syst	2018	https://doi.org/10.1029/2018GC007659	x
1486	Terms and conditions of high-mountain lake ice-cover chemistry (Carpathians, Poland)	JOURNAL OF GLACIOLOGY	Adam Mickiewicz University,Adam Mickiewicz University,Jagiellonian University,Poznan University of Life Sciences	2015	https://doi.org/10.3189/2015JoG15J045	x
920	Representatives of the genus Triploporella (Dasycladales, calcareous algae) in the Lower Cretaceous limestones of Romania	FACIES	Babes Bolyai University from Cluj,Geological Institute of Romania,Universite de Bretagne Occidentale	2013	https://doi.org/10.1007/s10347-012-0334-0	x
1261	ECONOMIC OPPORTUNITIES FOR THE EXPLOITATION OF COPPER ORE IN THE ROMANIAN CARPATHIANS	METALURGIJA	Alexandru Ioan Cuza University	2013	NOT FOUND	x
3984	Berriasian submarine mass movements as results of tectonic activity in the Carpathian basins	GEOLOGICA CARPATHICA	AGH University of Science & Technology	1999	NOT FOUND	x
2715	Current investigations on the occurrence of the Paramecium aurelia species complex in Poland	FOLIA BIOLOGICA-KRAKOW	Polish Academy of Sciences	1998	NOT FOUND	x
833	Hierarchy of factors affecting the social perception of dam reservoirs	ENVIRONMENTAL IMPACT ASSESSMENT REVIEW	Pedagogical University of Cracow,Polish Academy of Sciences	2019	https://doi.org/10.1016/j.eiar.2019.106301	x
2585	EARTHQUAKE MECHANISM IN THE VRANCEA SUBCRUSTAL SOURCE AND IN THE ADJACENT CRUSTAL SEISMOGENIC ZONES OF THE SOUTH-EASTERN ROMANIA	ROMANIAN REPORTS IN PHYSICS	National Institute for Earth Physics (NIEP),Academy of Romanian Scientists (AOSR)	2018	NOT FOUND	x
392	Alpine reworking of ordovician protoliths in the western Carpathians: geochronological and geochemical data on the Muran Gneiss Complex, Slovakia	LITHOS	Max Planck Society,Slovak Academy of Sciences	2006	https://doi.org/10.1016/j.lithos.2005.06.010	x
1283	Early cretaceous sedimentary changes in West-Carpathian area	GEOLOGICA CARPATHICA	Technical University of Ostrava,Slovak Academy of Sciences	1995	NOT FOUND	x
4244	Fluid evolution in the nepheline syenites of the Ditrau Alkaline Massif, Transylvania, Romania	LITHOS	Virginia Polytechnic Institute & State University,Eotvos Lorand University,Szeged University	2007	https://doi.org/10.1016/j.lithos.2006.08.005	x
146	Taxonomy and ecology of the genus Aconitum L. in the Ukrainian Carpathians	WULFENIA	National Academy of Sciences Ukraine,Jagiellonian University	2011	NOT FOUND	x
						50	0
Random Subsample Number 2						1	0
1863	Sulfur isotopic composition of H2S and SO42- from mineral springs in the 4 Polish Carpathians	ISOTOPES IN ENVIRONMENTAL AND HEALTH STUDIES	Maria Curie-Sklodowska University,AGH University of Science & Technology,AGH University of Science & Technology	2002	https://doi.org/10.1080/10256010208033273	x
252	Late Pliocene-Quaternary tectonics in the frontal part of the SE Carpathians: Insights from tectonic geomorphology	TECTONOPHYSICS	Helmholtz Association,Vrije Universiteit Amsterdam	2005	https://doi.org/10.1016/j.tecto.2005.05.047	x
1472	The influence of site factors on wood density and moisture content of beech in the Ukrainian Carpathians	WOOD RESEARCH	Ministry of Education & Science of Ukraine,University of Bodenkultur Wien,Forestry Res Inst Warsaw	2005	NOT FOUND	x
3292	COMPARATIVE ANALYSIS OF TREE RING PARAMETERS VARIATION IN FOUR CONIFEROUS SPECIES: (PICEA ABIES, ABIES ALBA, PINUS SYLVESTRIS AND LARIX DECIDUA)	INTERNATIONAL JOURNAL OF CONSERVATION SCIENCE	National Research & Development Institute in Forestry "Marin Dracea",Ctr Mt Econ	2018	NOT FOUND	x
2148	Arcto-alpine species at their niche margin: The Western Carpathian refugia of Juncus castaneus and J. triglumis in Slovakia	ANNALES BOTANICI FENNICI	Slovak Academy of Sciences,Masaryk University Brno,Czech Acad Sci	2017	NOT FOUND	x
711	Crustal structure in the Carpatho-Pannonian region: insights from three-dimensional gravity modelling and their geodynamic significance	INTERNATIONAL JOURNAL OF EARTH SCIENCES	Eotvos Lorand University	2006	https://doi.org/10.1007/s00531-005-0488-x	x
1682	The evolution of nature conservation policy in the Czech Republic - challenges of europeanisation in the White Carpathians Protected Landscape Area	LAND USE POLICY	Vyzkumny Ustav Zemedelske Ekon	2005	https://doi.org/10.1016/j.landusepol.2003.09.010	x
233	Radiolaria from the upper Cenomanian-lower Turonian deposits of the Silesian Unit (Polish Flysch Carpathians)	GEOLOGICA CARPATHICA	Jagiellonian University	2000	NOT FOUND	x
886	Cenozoic stress field and jointing in the outer west Carpathians, Poland	JOURNAL OF GEODYNAMICS	Jagiellonian University	1998	https://doi.org/10.1016/S0264-3707(97)00043-4	x
742	Origin and secondary processes in petroleum in the eastern part of the Polish Outer Carpathians	INTERNATIONAL JOURNAL OF EARTH SCIENCES	AGH University of Science & Technology,United States Department of the Interior,Oil & Gas Institute - National Research Institute	2020	https://doi.org/10.1007/s00531-019-01790-y	x		outer Carpathians
937	The Tylawa Limestones - a regional marker horizon in the Lower Oligocene of the Paratethys: diagnostic characteristics from the type area	GEOLOGICAL QUARTERLY	Polish Academy of Sciences,Pedagogical University of Cracow	2012	https://doi.org/10.7306/gq.1058	x		outer Carpathians
134	Petrology and metamorphic P-T conditions of eclogites from the northern Veporic Unit (Western Carpathians, Slovakia)	GEOLOGICA CARPATHICA	Slovak Academy of Sciences,Comenius University Bratislava	2007	NOT FOUND	x
1683	A first estimate of permafrost distribution from BTS measurements in the Romanian Carpathians (Retezat Mountains)	GEOMORPHOLOGIE-RELIEF PROCESSUS ENVIRONNEMENT	West University of Timisoara	2015	https://doi.org/10.4000/geomorphologie.11131	x
802	DEEP-CRUSTAL STRUCTURE BENEATH THE CENTRAL AND INNER WEST CARPATHIANS	TECTONOPHYSICS	Czech Academy of Sciences	1993	https://doi.org/10.1016/0040-1951(93)90130-C	x
897	Investigations on the occurrence of the Paramecium aurelia species complex in the Carpathians	FOLIA BIOLOGICA-KRAKOW	Polish Academy of Sciences	1998	NOT FOUND	x
1620	Detection of Mycobacterium avium subsp paratuberculosis in two brown bears in the central European carpathians	JOURNAL OF WILDLIFE DISEASES	Czech Veterinary Research Institute,Adm Natl Pk Low Tatras,University of Veterinary & Pharmaceutical Sciences - Brno	2006	https://doi.org/10.7589/0090-3558-42.3.691	x
4074	Is rainfed crop production in central Europe at risk? Using a regional climate model to produce high resolution agroclimatic information for decision makers	JOURNAL OF AGRICULTURAL SCIENCE	Mendel University in Brno,University of Bodenkultur Wien,Czech Academy of Sciences,Czech Hydrometeorological Institute	2010	https://doi.org/10.1017/S0021859610000638	x
2774	Lithospheric structure of the Trans-European Suture Zone along the TTZ-CEL03 seismic transect (from NW to SE Poland)	TECTONOPHYSICS	Polish Academy of Sciences,University of Warsaw,Polish Geological Institute - National Research Institute,University of Oulu,University of Helsinki,University of Texas System,University of Oulu,Czech Academy of Sciences	2005	https://doi.org/10.1016/j.tecto.2005.09.005	x
75	Diatom-inferred lateglacial and Holocene climatic variability in the South Carpathian Mountains (Romania)	QUATERNARY INTERNATIONAL	Hungarian Nat Hist Museum,Hungarian Academy of Sciences,University of Debrecen,Senckenberg Biodiversitat & Klima- Forschungszentrum (BiK-F),Babes Bolyai University from Cluj	2013	https://doi.org/10.1016/j.quaint.2012.04.042	x
777	Taxonomic revision of the Oligocene percoid fish Oligoserranoides budensis (HECKEL, 1856), from the Paratethys and paleobiogeographic comments	GEOLOGICA ACTA	University of Warsaw,Geosci Friends Assoc Phacops	2018	https://doi.org/10.1344/GeologicaActa2018.16.1.5	x		outer Carpathians
4727	The harpacticoid assemblages (Copepoda: Harpacticoida) in the Western Carpathian spring fens in relation to environmental variables and habitat age	LIMNOLOGICA	Masaryk University Brno	2015	https://doi.org/10.1016/j.limno.2015.07.001	x
1186	Variscan thrusting in I- and S-type granitic rocks of the Tribec Mountains, Western Carpathians (Slovakia): evidence from mineral compositions and monazite dating	GEOLOGICA CARPATHICA	Slovak Academy of Sciences	2015	https://doi.org/10.1515/geoca-2015-0038	x
3069	Blackfly assemblages (Diptera, Simuliidae) of the Carpathian river: habitat characteristics, longitudinal zonation and eutrophication	HYDROBIOLOGIA	Slovak Academy of Sciences,Comenius University Bratislava	2008	https://doi.org/10.1007/s10750-007-9148-4	x
2680	The self-reversal origin of the reversed remanent magnetization in the igneous rocks containing the oxidized Fe-Ti oxide solid solutions	CONTRIBUTIONS TO GEOPHYSICS AND GEODESY	Slovak Academy of Sciences	2011	https://doi.org/10.2478/v10126-011-0002-3	x
1882	Recycling of Paleoproterozoic and Neoproterozoic crust recorded in Lower Paleozoic metasandstones of the Northern Gemericum (Western Carpathians, Slovakia): Evidence from detrital zircons	GEOLOGICA CARPATHICA	Comenius University Bratislava,A.P. Karpinsky Russian Geological Research Institute (VSEGEI)	2019	https://doi.org/10.2478/geoca-2019-0017	x
3999	Late Cambrian-Ordovician northeastern Gondwanan terranes in the basement of the Apuseni Mountains, Romania	JOURNAL OF THE GEOLOGICAL SOCIETY	Babes Bolyai University from Cluj,University of Arizona,Chinese Academy of Sciences,Eberhard Karls University of Tubingen	2010	https://doi.org/10.1144/0016-76492009-156	x
1867	The potential of retrieving snow line dynamics from Landsat during the end of the ablation seasons between 1982 and 2017 in European mountains	INTERNATIONAL JOURNAL OF APPLIED EARTH OBSERVATION AND GEOINFORMATION	Helmholtz Association	2019	https://doi.org/10.1016/j.jag.2019.01.010	x
2661	Comparison of Eulerian and Lagrangian moisture source diagnostics - the flood event in eastern Europe in May 2010	ATMOSPHERIC CHEMISTRY AND PHYSICS	ETH Zurich	2014	https://doi.org/10.5194/acp-14-6605-2014	x		The precipitation event was connected to a cyclone that developed over northern Africa, moved over the Mediterranean towards eastern Europe and induced transport of moist air towards the Carpathian Mountains.
3103	K/Ar dating of neogene calc-alkaline volcanic rocks from Transcarpathian Ukraine	GEOLOGICA CARPATHICA	Hungarian Academy of Sciences,Geological Institute of Romania,University of London,ZGRE	2000	NOT FOUND	x
3993	Multi-phased hypogene speleogenesis in a marginal horst structure of the Male Karpaty Mountains, Slovakia	INTERNATIONAL JOURNAL OF SPELEOLOGY	Catholic University Ruzomberok,Slovak Caves Adm,Czech Academy of Sciences,Masaryk University Brno,Polish Academy of Sciences	2019	https://doi.org/10.5038/1827-806X.48.2.2265	x
2975	THE PERIOD OF MAIN AND LATE ALPINE MOLASSES IN THE CARPATHIANS	ZEITSCHRIFT FUR GEOLOGISCHE WISSENSCHAFTEN	GEOL USTAV DIONYZA STURA	1989	NOT FOUND	x
2982	Dendrogeomorphological analysis of landslide activity along the planned S-69 road in the Wegierska Gorka municipality (Beskid Slaski Mountains, S Poland)	GEOLOGY GEOPHYSICS AND ENVIRONMENT	AGH University of Science & Technology,Motorola Solut Inc	2017	https://doi.org/10.7494/geol.2017.43.2.139	x
3201	Do seismic slip deficits indicate an underestimated earthquake potential along the Vienna Basin Transfer Fault System?	TERRA NOVA	University of Vienna	2003	https://doi.org/10.1046/j.1365-3121.2003.00504.x		x	fault between the Alps and the Carpathians….
238	Permian volcanism in the Central Western Carpathians (Slovakia): Basin-and-Range type rifting in the southern Laurussian margin	INTERNATIONAL JOURNAL OF EARTH SCIENCES	Saint Marys University - Canada,Geol Survey Slovak Republ,Universidad Nacional Autonoma de Mexico,Comenius University Bratislava	2003	https://doi.org/10.1007/s00531-002-0307-6	x
867	ORIGIN AND EVOLUTION OF BASINS IN THE EASTERN PART OF JASLO-SANOK DEPRESSION (POLISH CARPATHIANS) IN THE LATE VISTULIAN AND HOLOCENE	STUDIA QUATERNARIA	Polish Academy of Sciences,University of Rzeszow,Jagiellonian University,Polish Academy of Sciences,AGH University of Science & Technology	2019	https://doi.org/10.24425/sq.2019.126388	x
1310	Forest management and future changes to ecosystem services in the Romanian Carpathians	ENVIRONMENT DEVELOPMENT AND SUSTAINABILITY	Vrije Universiteit Amsterdam,Romanian Academy of Sciences,University of Twente	2018	https://doi.org/10.1007/s10668-017-9938-4	x
1839	Hybridization and introgression among three Aconitum (Ranunculaceae) species of different ploidy levels in the Tatra Mountains (Western Carpathians)	PLANT SPECIES BIOLOGY	Agricultural University Krakow,Agricultural University Krakow,Jagiellonian University	2017	https://doi.org/10.1111/1442-1984.12162	x
377	THE USE OF INFORMATION AND COMMUNICATION TECHNOLOGIES (ICTS) IN TOURIST INFORMATION AND PROMOTION OF THE POLISH CARPATHIANS IN FOREIGN TOURISM MARKETS	JOURNAL OF TRAVEL & TOURISM MARKETING	Jagiellonian University	2015	https://doi.org/10.1080/10548408.2014.918926	x
330	European beech (Fagus sylvatica L.) and silver fir (Abies alba Mill.) rotation in the Carpathians-A developmental cycle or a linear trend induced by man?	FOREST ECOLOGY AND MANAGEMENT	Silva Tarouca Research Institute for Landscape & Ornamental Gardening,Mendel University in Brno	2009	https://doi.org/10.1016/j.foreco.2009.03.007	x
328	Pleistocene speleothem fracturing in the foreland of the Western Carpathians: a case study from the seismically active eastern margin of the Bohemian Massif	GEOLOGICAL QUARTERLY	Palacky University Olomouc,Czech Academy of Sciences,University of Melbourne,University of Melbourne	2015	https://doi.org/10.7306/gq.1225	x
4161	A new Early Jurassic rhynchonellid, brachiopod from the western Tethys and implications for systematics of rhynchonellids from the Triassic-Jurassic boundary	JOURNAL OF PALEONTOLOGY	University of Wurzburg	2006	https://doi.org/10.1666/0022-3360(2006)080[0212:ANEJRB]2.0.CO2	x
2106	The growth of seven Abies grandis provenances in the climatic conditions of the Polish Carpathian Mountains	DENDROBIOLOGY	Agricultural University Krakow,Agricultural University Krakow	2019	https://doi.org/10.12657/denbio.081.001	x
4406	PRE-VARISCAN, VARISCAN AND EARLY ALPINE THERMO-TECTONIC HISTORY OF THE NORTH-EASTERN BOHEMIAN MASSIF - AN AR-40/AR-39 STUDY	GEOLOGISCHE RUNDSCHAU	Czech Academy of Sciences,Charles University Prague,Centre National de la Recherche Scientifique (CNRS)	1995	https://doi.org/10.1007/s005310050010		x	can be compared with Alpine ages in the close Western Carpathians
1950	Geochronology of the Neogene calc-alkaline intrusive magmatism in the "Subvolcanic Zone" of the Eastern Carpathians (Romania)	GEOLOGICA CARPATHICA	Hungarian Academy of Sciences,Inst Geodynam,Technical University of Cluj Napoca,Sapientia Hungarian University of Transylvania	2009	https://doi.org/10.2478/v10096-009-0012-5	x
2481	Deadwood specific density and its influential factors: A case study from a pure Norway spruce old-growth forest in the Eastern Carpathians	FOREST ECOLOGY AND MANAGEMENT	National Research & Development Institute in Forestry "Marin Dracea"	2012	https://doi.org/10.1016/j.foreco.2012.06.050	x
3634	Palynological and palynofacies analyses of Upper Cretaceous deposits in the Hateg Basin, southern Carpathians, Romania	CRETACEOUS RESEARCH	Alexandru Ioan Cuza University,Mohammed V University of Rabat	2019	https://doi.org/10.1016/j.cretres.2019.07.015	x
1513	Management of meadows in the biosphere reserve east carpathians. I. Methodology and first results	EKOLOGIA-BRATISLAVA	Slovak Academy of Sciences	1998	NOT FOUND	x
1151	Increased sensitivity to drought across successional stages in natural Norway spruce (Picea abies (L.) Karst.) forests of the Calimani Mountains, Romania	TREES-STRUCTURE AND FUNCTION	Czech University of Life Sciences Prague,Czech University of Life Sciences Prague	2019	https://doi.org/10.1007/s00468-019-01862-1	x
356	LATE CRETACEOUS TO EARLY TERTIARY PALEOGEOGRAPHY OF THE WESTERN CARPATHIANS (SLOVAKIA) AND THE EASTERN ALPS (AUSTRIA) - IMPLICATIONS FROM HEAVY MINERAL DATA	GEOLOGISCHE RUNDSCHAU	Slovak Academy of Sciences,University of Vienna	1995	NOT FOUND	x
3249	New members of the genera Neanura MacGillivray, 1893 and Deutonura Cassagnau, 1979 (Collembola: Neanuridae) from the Middle East	EUROPEAN JOURNAL OF TAXONOMY	University of Wroclaw,Sari Agricultural Sciences & Natural Resources University (SANRU)	2018	https://doi.org/10.5852/ejt.2018.406		x	new species… is most similar to D. plena, known from the Carpathians…
						47	3
Random Subsample Number 3						0.94	0.06
2556	Climate signals in the ring widths and stable carbon, hydrogen and oxygen isotopic composition of Larix decidua growing at the forest limit in the southeastern European Alps	TREES-STRUCTURE AND FUNCTION	Slovenian Forestry Institute,Swansea University,University of Wales Trinity St David,University of Helsinki	2011	https://doi.org/10.1007/s00468-011-0589-z		x	correlations with gridded temperatures extending across a very large part of southern and western Europe west of the Carpathian Mountains
4390	Imaging P-n velocities beneath. the Pannonian basin	PHYSICS OF THE EARTH AND PLANETARY INTERIORS	Hungarian Academy of Sciences	2002	https://doi.org/10.1016/S0031-9201(01)00299-0		x	is an integral part of the Alpine–Carpathian orogenic mountain belts
2837	The first dinosaur remains from the Upper Cretaceous of Hungary (Csehbanya Formation, Bakony Mts)	GEOBIOS	Eotvos Lorand University	2004	https://doi.org/10.1016/j.geobios.2003.06.005	x
4157	Petrogenetic significance of ocellar camptonite dykes in the Ditrau Alkaline Massif, Romania	LITHOS	MTA ELTE Volcanol Res Grp,Szeged University,Hungarian Academy of Sciences,Stockholm University	2014	https://doi.org/10.1016/j.lithos.2014.04.022	x
1071	The impact of land use and land cover changes on soil properties and plant communities in the Gorce Mountains (Western Polish Carpathians), during the past 50 years	ZEITSCHRIFT FUR GEOMORPHOLOGIE	Polish Academy of Sciences,Jagiellonian University	2015	https://doi.org/10.1127/zfg_suppl/2015/S-59204	x
2421	Plant macrofossils from lake sediment as the material to assess ancient genetic diversity: Did deforestation influence Norway spruce (Picea abies) in the South Carpathians?	QUATERNARY INTERNATIONAL	Hungarian Academy of Sciences,Senckenberg Gesellschaft fur Naturforschung (SGN),Hungarian Academy of Sciences,Eotvos Lorand University,Eotvos Lorand University,Eotvos Lorand University,Hungarian Academy of Sciences	2018	https://doi.org/10.1016/j.quaint.2018.02.023	x
3238	Analysis of influence of environmental conditions and natural gamma radiation for radon concentration measurements	NAFTA-GAZ	Oil & Gas Institute - National Research Institute,Polish Geological Institute - National Research Institute	2018	https://doi.org/10.18668/NG.2018.08.03	x
1183	Nonlinear Distribution Pattern of Hibernating Bats in Caves along an Elevational Gradient in Mountain (Carpathians, Southern Poland)	PLOS ONE	Pedagogical University of Cracow,Cracow Caving Club,Polish Academy of Sciences	2013	https://doi.org/10.1371/journal.pone.0068066	x
4171	Europe's rare earth element resource potential: An overview of REE metallogenetic provinces and their geodynamic setting	ORE GEOLOGY REVIEWS	UK Research & Innovation (UKRI),Geological Survey of Norway,Geol Survey Sweden,Uppsala University,Geological Survey Of Denmark & Greenland,Bureau de Recherches Geologiques et Minieres,UK Research & Innovation (UKRI),University of Oslo,Natural History Museum London,Inst Geol & Mineral Explorat	2016	https://doi.org/10.1016/j.oregeorev.2015.09.019	x
4655	Effect of grade-control structures at various stages of their destruction on bed sediments and local channel parameters	GEOMORPHOLOGY	University of Ostrava	2016	https://doi.org/10.1016/j.geomorph.2015.10.033	x
4611	Can seasonal variation in fen water chemistry influence the reliability of vegetation-environment analyses?	PRESLIA	Masaryk University Brno,Czech Academy of Sciences,Palacky University Olomouc	2004	NOT FOUND	x
2299	Allopatric distribution, ecology and conservation status of the Pilosella alpicola group (Asteraceae)	NORDIC JOURNAL OF BOTANY	Slovak Academy of Sciences,University of Fribourg,Adm Natl Pk Slovak Karst	2013	https://doi.org/10.1111/j.1756-1051.2012.01603.x	x
3478	Can Environment Predict Cryptic Diversity? The Case of Niphargus Inhabiting Western Carpathian Groundwater	PLOS ONE	Emil Racovita Institute of Speleology,University of Ljubljana,Babes Bolyai University from Cluj	2013	https://doi.org/10.1371/journal.pone.0076760	x
197	The oldest (Late Valanginian) Crioceratitinae (heteromorphic ammonoids) from the Central Western Carpathians (Slovakia)	GEOLOGICA CARPATHICA	Technical University of Ostrava	2005	NOT FOUND	x
1223	Chemical composition of spinels from Mesozoic alkali basalts of the Western Carpathians: implications for sources of detrital spinels in flysch sediments	GEOLOGICA CARPATHICA	Slovak Academy of Sciences,Comenius University Bratislava,Geol Survey Slovak Republ	2006	NOT FOUND	x
948	Sediment variability in a small catchment of the Polish Western Carpathians during transition from centrally planned to free-market economics	GEOMORPHOLOGY	Polish Academy of Sciences	2019	https://doi.org/10.1016/j.geomorph.2018.10.008	x
88	Particle properties of hydrothermal ammonium-bearing illite-smectite	CLAYS AND CLAY MINERALS	Comenius University Bratislava,Slovak Academy of Sciences,Centre National de la Recherche Scientifique (CNRS),Slovak Academy of Sciences	2007	https://doi.org/10.1346/CCMN.2007.0550103	x
2194	Seismic activity of the Alpine-Carpathian-Bohemian Massif region with regard to geological and potential field data	GEOLOGICA CARPATHICA	Ctr Inst Meteorol & Geodynam	2007	NOT FOUND	x
77	The first Neanderthal tooth found North of the Carpathian Mountains	NATURWISSENSCHAFTEN	University of Wroclaw,University of Szczecin,University of Wroclaw,Wroclaw Medical University,Polish Academy of Sciences	2010	https://doi.org/10.1007/s00114-010-0646-2		x	… found 100 km north of the Carpathian Mountains
1479	European forest cover mapping with high resolution satellite data: The Carpathians case study	INTERNATIONAL JOURNAL OF APPLIED EARTH OBSERVATION AND GEOINFORMATION	European Commission Joint Research Centre,Jagiellonian University	2008	https://doi.org/10.1016/j.jag.2007.04.003	x
236	Crevice-type caves as initial forms of rock landslide development in the Flysch Carpathians	GEOMORPHOLOGY	Polish Academy of Sciences	2003	https://doi.org/10.1016/S0169-555X(02)00375-6	x
3071	SPECIATION OF HEAVY METALS IN SURFACE WATERS POLLUTED BY ANTHROPOGENIC ACTIVITIES	SCIENTIFIC STUDY AND RESEARCH-CHEMISTRY AND CHEMICAL ENGINEERING BIOTECHNOLOGY FOOD INDUSTRY	National Research & Development Institute Industrial Ecology,Polytechnic University of Bucharest	2010	NOT FOUND	x
2372	Mitochondrial DNA variation in the hybridizing fire-bellied toads, Bombina bombina and B-variegata	MOLECULAR ECOLOGY	Drexel University,Jagiellonian University	2000	https://doi.org/10.1046/j.1365-294x.2000.00944.x	x
2866	Structure of the breeding bird assemblage of a primaeval beech-fir forest in the Sramkova National Nature Reserve, the Mala Fatra Mts	BIOLOGIA	Adm Mala Fatra Natl Pk,Ctr Ecol Studies	2004	NOT FOUND	x
2418	Hydromorphological parameters of natural channel behavior in conditions of the Hercynian System and the flysch belt of the Western Carpathians on the territory of the Czech Republic	GEOMORPHOLOGY	Charles University Prague	2016	https://doi.org/10.1016/j.geomorph.2016.01.016	x
504	Deformation and seismic anisotropy of the lithospheric mantle in the southeastern Carpathians inferred from the study of mantle xenoliths	EARTH AND PLANETARY SCIENCE LETTERS	Eotvos orand Geophys Inst Hungary,Centre National de la Recherche Scientifique (CNRS),Universite de Montpellier,Universite de Toulouse,Eotvos Lorand University	2008	https://doi.org/10.1016/j.epsl.2008.04.035	x
3269	LATE ALBIAN FORAMINIFERA FROM RECORD OF CARBONATE PLATFORM DROWNING ON THE TATRIC RIDGE, A PART OF THE CARPATHIAN DOMAIN: STRATIGRAPHIC AND PALAEOENVIRONMENTAL INFERENCES	CARPATHIAN JOURNAL OF EARTH AND ENVIRONMENTAL SCIENCES	Pedagogical University of Cracow	2015	NOT FOUND	x
4553	Clinoform growth in a Miocene, Para-tethyan deep lake basin: thin topsets, irregular foresets and thick bottomsets	BASIN RESEARCH	University of Texas System,National Institute of Marine Geology & Geoecology of Romania (GeoEcoMar),Petrom	2016	https://doi.org/10.1111/bre.12132	x
2459	Concentration of fecal cortisol metabolites in chamois in relation to tourist pressure in Tatra National Park (South Poland)	ACTA THERIOLOGICA	Tatra Natl Pk,Polish Academy of Sciences,Autonomous University of Madrid,Complutense University of Madrid,Jagiellonian University	2013	https://doi.org/10.1007/s13364-012-0108-7	x
3152	Landscape genetics highlight the importance of sustainable management in European mountain spruce forests: a case study on Western capercaillie	EUROPEAN JOURNAL OF FOREST RESEARCH	Technical University Zvolen	2017	https://doi.org/10.1007/s10342-017-1034-7	x
1430	Life history and secondary production of Electrogena ujhelyii (Ephemeroptera: Heptageniidae) in a small forest stream in West Carpathians	BIOLOGIA	Comenius University Bratislava	2013	https://doi.org/10.2478/s11756-013-0146-x	x
297	New data on the stratigraphy of the folded Miocene Zone at the front of the Ukrainian Outer Carpathians	ACTA GEOLOGICA POLONICA	National Academy of Sciences Ukraine,Jagiellonian University,National Academy of Sciences Ukraine	2008	NOT FOUND	x		outer Carpathians
2400	Legacies of 19th century land use shape contemporary forest cover	GLOBAL ENVIRONMENTAL CHANGE-HUMAN AND POLICY DIMENSIONS	University of Wisconsin System,Humboldt University of Berlin,Humboldt University of Berlin,University of Wisconsin System,Leibniz Institut fur Agrarentwicklung in Transformationsokonomien (IAMO),Slovak Academy of Sciences,Jagiellonian University,Univ West Hungary,Univ West Hungary,Ministry of Education & Science of Ukraine,Swiss Federal Institute for Forest - Snow & Landscape Research	2015	https://doi.org/10.1016/j.gloenvcha.2015.06.015	x
1519	Anomalous effects in the geomagnefic field in relation to the seismic regime of the Carpathians	IZVESTIYA-PHYSICS OF THE SOLID EARTH	National Academy of Sciences Ukraine	2005	NOT FOUND	x
4571	Folding, thrusting and diapirism: Competing mechanisms for shaping the structure of the north Dezful Embayment, Zagros, Iran	BASIN RESEARCH	Inst Adv Studies Basic Sci,Consejo Superior de Investigaciones Cientificas (CSIC),Natl Iranian Oil Co	2018	https://doi.org/10.1111/bre.12300	x
1229	Interplay between the thermal evolution of an orogenic wedge and its retro-wedge basin: An example from the Ukrainian Carpathians	GEOLOGICAL SOCIETY OF AMERICA BULLETIN	University of Padua,Roma Tre University,Polish Geological Institute - National Research Institute,University of Naples Federico II,Polish Academy of Sciences	2015	https://doi.org/10.1130/B31067.1	x
3984	Berriasian submarine mass movements as results of tectonic activity in the Carpathian basins	GEOLOGICA CARPATHICA	AGH University of Science & Technology	1999	NOT FOUND	x
2757	Aquatic Coleoptera (Insecta) of streams in the Nizke Beskydy Region (Slovakia): faunistics, ecology and comparison of sampling methods	BIOLOGIA	Slovak Academy of Sciences,Comenius University Bratislava	2004	NOT FOUND	x
3550	Geodynamically active areas in Central Europe determined on the bases of GPS measurements: kinematic models	ACTA MONTANISTICA SLOVACA	Brno University of Technology,Slovak University of Technology Bratislava	2014	NOT FOUND	x
1306	Some new Eocene elasmobranch reports from the Outer Western Carpathians (Moravia, Czech Republic)	NEUES JAHRBUCH FUR GEOLOGIE UND PALAONTOLOGIE-ABHANDLUNGEN	Czech Academy of Sciences,Technical University of Ostrava	2013	https://doi.org/10.1127/0077-7749/2013/0322	x
1452	Late Glacial environment and human settlement of the Central Western Carpathians: A case study of the Nowa Biala 1 open-air site (Podhale Region, southern Poland)	QUATERNARY INTERNATIONAL	Maria Curie-Sklodowska University,Polish Academy of Sciences,National Academy of Sciences Ukraine,National Academy of Sciences Ukraine,Jagiellonian University	2019	https://doi.org/10.1016/j.quaint.2019.02.036	x
3682	Oligocene molluscan fauna from the Skibas and Boryslav-Pokut Units (the Ukrainian Outer Carpathians) - Preliminary report	GEOLOGICA CARPATHICA	Polish Academy of Sciences,Russian Academy of Sciences	1999	NOT FOUND	x
823	Coal-bearing submarine slump sediments from Oligocene-Miocene transition of the Eastern Outer Carpathians (Bieszczady Mountains, SE Poland)	GEOLOGICAL QUARTERLY	Pedagogical University of Cracow,AGH University of Science & Technology,University of Silesia in Katowice	2015	https://doi.org/10.7306/gq.1224	x
3838	POPULATION DYNAMICS OF THE CARPATHIAN CLAUSILIID VESTIA GULO (E. A. BIELZ 1859) (PULMONATA: CLAUSILIIDAE) UNDER VARIOUS CLIMATIC CONDITIONS	JOURNAL OF CONCHOLOGY	University of Lodz	2011	NOT FOUND	x
2619	The genetic structure of the mountain forest butterfly Erebia euryale unravels the late Pleistocene and postglacial history of the mountain coniferous forest biome in Europe	MOLECULAR ECOLOGY	Universitat Trier	2008	https://doi.org/10.1111/j.1365-294X.2007.03687.x	x
1264	THICKNESS DISTRIBUTIONS AND EVOLUTION OF GROWTH MECHANISMS OF NH4-ILLITE FROM THE FOSSIL HYDROTHERMAL SYSTEM OF HARGHITA BAI, EASTERN CARPATHIANS, ROMANIA	CLAYS AND CLAY MINERALS	Universidade do Porto,United States Department of the Interior	2013	https://doi.org/10.1346/CCMN.2013.0610415	x
4727	The harpacticoid assemblages (Copepoda: Harpacticoida) in the Western Carpathian spring fens in relation to environmental variables and habitat age	LIMNOLOGICA	Masaryk University Brno	2015	https://doi.org/10.1016/j.limno.2015.07.001	x
2352	Shear stress in the graphitization of carbonaceous matter during the low-grade metamorphism from the northern Parang Mountains (South Carpathians) - Implications to graphite geothermometry	INTERNATIONAL JOURNAL OF COAL GEOLOGY	University of Bucharest	2015	https://doi.org/10.1016/j.coal.2015.05.008	x
569	Late Albian and Cenomanian redeposited foraminifera from Late Cretaceous-Paleocene deposits of the Raca Subunit (Magura Nappe, Polish Western Carpathians) and their paleogeographical significance	GEOLOGICA CARPATHICA	Pedagogical University of Cracow,Jagiellonian University	2000	NOT FOUND	x
3670	SYNERGIC BENEFITS OF ARONIA MELANOCARPA ANTHOCYANIN - RICH EXTRACTS AND ANTIBIOTICS USED FOR URINARY TRACT INFECTIONS	FARMACIA	Grigore T Popa University of Medicine & Pharmacy,University of Bucharest,University of Presov	2017	NOT FOUND	x
						47	3
						0.94	0.06
						48	2
						0.96	0.04
						0.0266667	0.0266667
						0.0282843	0.0282843

## Sheet: Hindu Kush-Himalayas region
For search query check file:
Hindu Kush-Himalayas region
20210222-164900_Output_RangeQuery\20210222-165243_QueriesforRanges22022021.csv_QueryHinduKush-Himalayasregion.csv
Sample Size: 50
Subsamples: 3
recno	title	journal	organisation	year	doi_link	HIT	NO_HIT	HIT_TOPIC
Random Subsample Number 1
17491	The global land shortwave cryosphere radiative effect during the MODIS era	CRYOSPHERE	nan	2015	https://doi.org/10.5194/tc-9-2057-2015	x
14258	Error modelling for modified-INSAT multi-spectral rainfall algorithm	INTERNATIONAL JOURNAL OF REMOTE SENSING	Indian Institute of Technology System (IIT System),Indian Institute of Technology System (IIT System)	2018	https://doi.org/10.1080/01431161.2017.1415483	x
10391	Spatio-temporal variability of lightning and convective activity over South/South-East Asia with an emphasis during El Nino and La Nina	ATMOSPHERIC RESEARCH	Banaras Hindu University,Ministry of Earth Sciences (MoES) - India,University of Calcutta	2017	https://doi.org/10.1016/j.atmosres.2017.07.005	x
1652	IMPACT OF CLIMATE-TECTONIC INTERACTION ON TERRAIN CHARACTERISTICS OF THE WATERSHEDS IN WESTERN HIMALAYA	CARPATHIAN JOURNAL OF EARTH AND ENVIRONMENTAL SCIENCES	Aligarh Muslim University	2017	NOT FOUND	x
2669	Warm-cold colonization: response of oaks to uplift of the Himalaya-Hengduan Mountains	MOLECULAR ECOLOGY	Chinese Academy of Sciences,Chinese Academy of Sciences,Chinese Academy of Sciences,Chinese Academy of Sciences,Chinese Academy of Sciences,Chinese Academy of Sciences	2017	https://doi.org/10.1111/mec.14092	x
20760	Aboveground biomass and carbon stock assessment in Indian tropical deciduous forest and relationship with stand structural attributes	ECOLOGICAL ENGINEERING	Council of Scientific & Industrial Research (CSIR) - India,Kumaun University,Indian Institute of Technology System (IIT System),Panjab University	2017	https://doi.org/10.1016/j.ecoleng.2016.11.046	x
4530	Fuelwood consumption pattern at different altitudes in rural areas of Garhwal Himalaya	BIOMASS & BIOENERGY	Hemwati Nandan Bahuguna Garhwal University,Hemwati Nandan Bahuguna Garhwal University	2009	https://doi.org/10.1016/j.biombioe.2009.06.003	x
5198	Monitoring Frontal Changes of Shah Glacier in the Ravi Basin, Himachal Himalaya (India) from 1965 to 2013	NATIONAL ACADEMY SCIENCE LETTERS-INDIA	Jawaharlal Nehru University - New Delhi	2016	https://doi.org/10.1007/s40009-016-0420-x	x
9330	Crustal rheology of the Himalaya and Southern Tibet inferred from magnetotelluric data	NATURE	University of Alberta,Dublin Institute for Advanced Studies,China University of Geosciences,Centre National de la Recherche Scientifique (CNRS),Department of Science & Technology (India)	2005	https://doi.org/10.1038/nature04154	x
8506	Forests to the People: Decentralization and Forest Degradation in the Indian Himalayas	WORLD DEVELOPMENT	University of Namur,University of California System,Boston University,Indian Statistical Institute	2010	https://doi.org/10.1016/j.worlddev.2010.03.007	x
1964	Magnetic fabrics under high-energy fluvial regime of the Himalayan Foreland Basin, NW Himalaya	CURRENT SCIENCE	Department of Science & Technology (India),Savitribai Phule Pune University	2007	NOT FOUND	x
20009	Shallow Seismicity Forecast for the India-Eurasia Collision Zone Based on Geodetic Strain Rates	GEOPHYSICAL RESEARCH LETTERS	Wuhan University,Wuhan University,Guangdong University of Technology,Beihang University	2018	https://doi.org/10.1029/2018GL078814	x
18436	Land use in a Himalayan catchment under stress: System responses	AMBIO	G.B. Pant National Institute of Himalayan Environment & Sustainable Development (GBPNIHESD)	1997	NOT FOUND	x
12060	Skin Transcriptome of Middle-Aged Women Supplemented With Natural Herbo-mineral Shilajit Shows Induction of Microvascular and Extracellular Matrix Mechanisms	JOURNAL OF THE AMERICAN COLLEGE OF NUTRITION	Indiana University System,Ohio State University,Zagazig University,Indiana University System,Ohio State University,Ohio State University	2019	https://doi.org/10.1080/07315724.2018.1564088	x		mineral substance available from Himalyan rocks
6644	U-Pb zircon ages from the Indian plate in northwest Pakistan and their significance to Himalayan and pre-Himalayan geologic history	TECTONICS	Univ So Indiana,University of Arizona	2001	https://doi.org/10.1029/2000TC001193	x
11489	Active tectonics of western Potwar Plateau-Salt Range, northern Pakistan from InSAR observations and seismic imaging	REMOTE SENSING OF ENVIRONMENT	University of Houston System,Saint Louis University,COMSATS University Islamabad (CUI),University of Peshawar	2015	https://doi.org/10.1016/j.rse.2015.07.011	x		Himalayan boundary
17492	Sulphur-phosphorus interaction in raya (Brassica juncea var. Varuna) in acid Alfisols of western Himalaya	TROPICAL AGRICULTURE	Himachal Pradesh Agr Univ,Himachal Pradesh Krishi Vishvavidyalaya	1999	NOT FOUND	x
11452	Late Pleistocene-Holocene clay mineral record from the Great Rann of Kachchh basin, Western India: Implications for palaeoenvironments and sediment sources	QUATERNARY INTERNATIONAL	Maharaja Sayajirao University Baroda	2017	https://doi.org/10.1016/j.quaint.2016.07.024	x
13363	Analysis of the Indian summer monsoon system in the regional climate model COSMO-CLM	JOURNAL OF GEOPHYSICAL RESEARCH-ATMOSPHERES	Goethe University Frankfurt	2010	https://doi.org/10.1029/2009JD013497	x
6535	Genomic analysis identified a potential novel molecular mechanism for high-altitude adaptation in sheep at the Himalayas	SCIENTIFIC REPORTS	Chinese Academy of Agricultural Sciences,Nepal Agr Res Council,CGIAR,China Agricultural University,Commonwealth Scientific & Industrial Research Organisation (CSIRO),CGIAR	2016	https://doi.org/10.1038/srep29963	x
8266	Rapid warming in the Himalayas: Ecosystem responses and development options	CLIMATE AND DEVELOPMENT	SGRR Educ Mission,Ctr Ecol Dev & Res,CIGA	2010	https://doi.org/10.3763/cdev.2010.0048	x
6088	Characteristics of China's oil and gas pool formation in latest geological history	SCIENCE IN CHINA SERIES D-EARTH SCIENCES	PetroChina Explorat & Dev Res	2006	https://doi.org/10.1007/s11430-006-0947-7	x
18393	IMPLICATIONS OF ELECTRICAL-CONDUCTIVITY STRUCTURES IN THE TECTONIC FRAMEWORK OF NORTHWEST INDIA	CURRENT SCIENCE	Department of Science & Technology (India)	1993	NOT FOUND	x
18823	Market-driven land-use dynamics in the middle mountains of Nepal	JOURNAL OF ENVIRONMENTAL MANAGEMENT	University of British Columbia,Int Ctr Integrated Mt Dev	2000	https://doi.org/10.1006/jema.2000.0355	x
8492	Clinicohaematological profile of infections in bone marrow - single centre experience in North Himalayan region of India	HEMATOLOGY	Himalayan Inst Med Sci,Himalayan Inst Med Sci,Himalayan Inst Med Sci	2011	https://doi.org/10.1179/102453311X13025568941844	x
524	Estimating the volume of glaciers in the Himalayan-Karakoram region using different methods	CRYOSPHERE	University of Zurich,Technical University of Denmark,University of Fribourg,ICIMOD,Technische Universitat Dresden,Indian Institute of Science (IISC) - Bangalore,University of Geneva	2014	https://doi.org/10.5194/tc-8-2313-2014	x
13301	Slab detachment during continental collision: Influence of crustal rheology and interaction with lithospheric delamination	TECTONOPHYSICS	Centre National de la Recherche Scientifique (CNRS),ETH Zurich	2013	https://doi.org/10.1016/j.tecto.2012.12.024		x	slab detachment; as the Himalaya, or the Himalaya…
13052	STUDIES ON PARASITIC WATERMOLDS OF KUMAUN HIMALAYA - HOST RANGE OF ACHLYA-AMERICANA HUMPHREY, ON CERTAIN TEMPERATE FISH	MYKOSEN	Kumaun University	1981	NOT FOUND	x
7009	Risk sharing in hydropower development: case study of the Chukha Hydel Project in Bhutan	WATER POLICY	Duke University,Queens University - Canada,Eastern Mediterranean University	2013	https://doi.org/10.2166/wp.2013.001	x
16154	Seed yield components, oil content, and fatty acid composition of two cultivars of moringa (Moringa oleifera Lam.) growing in the Arid Chaco of Argentina	INDUSTRIAL CROPS AND PRODUCTS	University of Arizona	2011	https://doi.org/10.1016/j.indcrop.2010.11.003	x
362	The role of strain hardening in the transition from dislocation-mediated to frictional deformation of marbles within the Karakoram Fault Zone, NW India	JOURNAL OF STRUCTURAL GEOLOGY	University of Oxford,University of Leeds,Utrecht University	2018	https://doi.org/10.1016/j.jsg.2017.11.008	x
11409	Lithological control on the geomorphic evolution of the Shillong Plateau in Northeast India	GEOMORPHOLOGY	University of Edinburgh	2019	https://doi.org/10.1016/j.geomorph.2019.01.016	x		Himalayan foreland
9565	Quantifying Four Decades of Changes in Land Use and Land Cover in India's Kailash Sacred Landscape: Suggested Option for Priority Based Patch Level Future Forest Conservation	JOURNAL OF THE INDIAN SOCIETY OF REMOTE SENSING	Uttarakhand Space Applicat Ctr,Indian Institute of Science Education & Research (IISER) - Kolkata,Wildlife Institute of India,G.B. Pant National Institute of Himalayan Environment & Sustainable Development (GBPNIHESD)	2018	https://doi.org/10.1007/s12524-018-0817-8	x
14202	Fractional Cover Mapping of Invasive Plant Species by Combining Very High-Resolution Stereo and Multi-Sensor Multispectral Imageries	FORESTS	University of Quebec,Indian Institute of Technology System (IIT System),K. N. Toosi University of Technology,University of Wurzburg,Chinese Academy of Sciences	2019	https://doi.org/10.3390/f10070540	x		study area in the Himalayan region of India
14748	Distribution and changes in heavy metal contents of paddy soils in different physiographic units of Bangladesh	SOIL SCIENCE AND PLANT NUTRITION	Shimane University,Shimane University,Bangladesh Institute of Nuclear Agriculture (BINA)	2003	https://doi.org/10.1080/00380768.2003.10410042	x
6675	Impact of topography and land-sea distribution on east Asian paleoenvironmental patterns	ADVANCES IN ATMOSPHERIC SCIENCES	Chinese Academy of Sciences,Chinese Academy of Sciences,Chinese Academy of Sciences	2006	https://doi.org/10.1007/s00376-006-0258-0	x
342	Recent Wetting and Glacier Expansion in the Northwest Himalaya and Karakoram	SCIENTIFIC REPORTS	Department of Science & Technology (India),Indian Institute of Technology System (IIT System),Kumaun University,Department of Science & Technology (India)	2017	https://doi.org/10.1038/s41598-017-06388-5	x
5762	U-Pb zircon systematics of the Mansehra Granitic Complex: implications on the early Paleozoic orogenesis in NW Himalaya of Pakistan	GEOSCIENCES JOURNAL	University of Punjab,Eidgenoss Tech Hsch Zurich ETH Zurich	2016	https://doi.org/10.1007/s12303-015-0062-x	x
16772	Contextual and interdependent causes of climate change adaptation barriers: Insights from water management institutions in Himachal Pradesh, India	SCIENCE OF THE TOTAL ENVIRONMENT	Cranfield University,Cranfield University	2017	https://doi.org/10.1016/j.scitotenv.2016.10.151	x
10988	Isolation and identification of a psychrotrophic Acinetobacter sp CR9 and characterization of its alkaline lipase	JOURNAL OF BASIC MICROBIOLOGY	Council of Scientific & Industrial Research (CSIR) - India,Guru Nanak Dev University,Council of Scientific & Industrial Research (CSIR) - India	2008	https://doi.org/10.1002/jobm.200700160	x
12866	U-Pb zircon dating, geochemical and Sr-Nd-Hf isotopic compositions of mafic intrusive rocks in the Motuo, SE Tibet constrain on their petrogenesis and tectonic implication	LITHOS	China University of Geosciences,China University of Geosciences,Zhejiang University,Geol Explorat Technol Inst Anhui Prov	2016	https://doi.org/10.1016/j.lithos.2015.05.011	x
16014	Large-Scale Seasonal Changes in Glacier Thickness Across High Mountain Asia	GEOPHYSICAL RESEARCH LETTERS	Chinese Academy of Sciences,Hokkaido University	2017	https://doi.org/10.1002/2017GL075300	x
16003	Integrated fertilization: An approach for higher apple (Malus domestica) productivity and ecological health of soil	INDIAN JOURNAL OF AGRICULTURAL SCIENCES	Indian Council of Agricultural Research (ICAR),Indian Council of Agricultural Research (ICAR),SKUAST K,Indian Council of Agricultural Research (ICAR)	2018	NOT FOUND	x
16398	The insecticidal potential of botanical extracts for management of Peach fruit fly, Bactrocera zonata Saunders, 1842 (Diptera: Tephritidae)	TURKIYE ENTOMOLOJI DERGISI-TURKISH JOURNAL OF ENTOMOLOGY	COMSATS University Islamabad (CUI),National Agricultural Research Council - Pakistan	2016	https://doi.org/10.16970/ted.47318	x
1252	Simulation of vegetation dynamics in Himalaya using dynamic global vegetation model	TROPICAL ECOLOGY	Department of Space (DoS) - Government of India	2015	NOT FOUND	x
6951	Evaluation of anticancer and antimicrobial activities of selected medicinal plants of Kashmir Himalayas, India	INDIAN JOURNAL OF TRADITIONAL KNOWLEDGE	CSIR Indian Inst Integrat Med,University of Kashmir,Council of Scientific & Industrial Research (CSIR) - India,Council of Scientific & Industrial Research (CSIR) - India	2017	NOT FOUND	x
4296	Thermo-tectonic history of the Tethyan Himalayas deduced from the palaeomagnetic record of metacarbonates from Shiar Khola (Central Nepal)	JOURNAL OF ASIAN EARTH SCIENCES	Eberhard Karls University of Tubingen,Tribhuvan University	2002	https://doi.org/10.1016/S1367-9120(01)00023-2	x
5345	Development of Supraglacial Ponds in the Everest Region, Nepal, between 1989 and 2018	REMOTE SENSING	Hokkaido University,Hokkaido University	2019	https://doi.org/10.3390/rs11091058	x
7442	Source characteristics of the NW Himalaya and its adjoining region: Geodynamical implications	PHYSICS OF THE EARTH AND PLANETARY INTERIORS	Ministry of Earth Sciences (MoES) - India	2019	https://doi.org/10.1016/j.pepi.2019.106277	x
5795	Herbarium specimens show contrasting phenological responses to Himalayan climate	PROCEEDINGS OF THE NATIONAL ACADEMY OF SCIENCES OF THE UNITED STATES OF AMERICA	University of Missouri System,Missouri Botanical Gardens,Chinese Academy of Sciences,World Agroforestry Ctr	2014	https://doi.org/10.1073/pnas.1403376111	x
						49	1
Random Subsample Number 2						0.98	0.02
17506	Tectono-climatic signatures during Late Quaternary in the Yunam basin, Baralacha Pass (upper Lahaul valley, India), derived from multi-proxy records	QUATERNARY INTERNATIONAL	Department of Science & Technology (India),Kumaun University	2015	https://doi.org/10.1016/j.quaint.2014.10.023	x
19737	Durability characteristics of some assorted rocks	JOURNAL OF COLD REGIONS ENGINEERING	Muroran Institute of Technology,Muroran Institute of Technology,Hokkaido University,Thammasat University	2004	https://doi.org/10.1061/(ASCE)0887-381X(2004)18:3(110)	x
19061	Kink bands in thrust regime: Examples from Srinagar-Garhwal area, Uttarakhand, India	JOURNAL OF EARTH SYSTEM SCIENCE	University of Delhi	2011	https://doi.org/10.1007/s12040-011-0104-3	x
13863	Basin-scale hydrology and sediment dynamics of the Kosi river in the Himalayan foreland	JOURNAL OF HYDROLOGY	Indian Institute of Technology System (IIT System),Indian Institute of Technology System (IIT System),Int Ctr Integrated Mt Dev ICIMOD,Commonwealth Scientific & Industrial Research Organisation (CSIRO)	2019	https://doi.org/10.1016/j.jhydrol.2018.12.051	x
5573	Tracing glacier changes since the 1960s on the south slope of Mt. Everest (central Southern Himalaya) using optical satellite imagery	CRYOSPHERE	Consiglio Nazionale delle Ricerche (CNR),Ev K2 CNR Comm,University of Milan,University of Zurich,Technische Universitat Dresden	2014	https://doi.org/10.5194/tc-8-1297-2014	x
15531	Three months follow up of IOL implantation in remote eye camps in Nepal	INTERNATIONAL OPHTHALMOLOGY	Himalaya Eye Hosp	1997	https://doi.org/10.1023/A:1016010915622	x
20756	Reversing land degradation through grasses: a systematic meta-analysis in the Indian tropics	SOLID EARTH	Indian Council of Agricultural Research (ICAR),University of Valencia	2017	https://doi.org/10.5194/se-8-217-2017	x
20824	Paleomagnetic analysis of the Marwar Supergroup, Rajasthan, India and proposed interbasinal correlations	JOURNAL OF ASIAN EARTH SCIENCES	State University System of Florida,University of Texas System,University of Rajasthan	2014	https://doi.org/10.1016/j.jseaes.2013.09.027	x
3439	Tibetan sacred sites conserve old growth trees and cover in the eastern Himalayas	BIODIVERSITY AND CONSERVATION	Missouri Botanical Gardens,University of Hawaii System,Washington University (WUSTL),Shangri La Alpine Bot Garden	2007	https://doi.org/10.1007/s10531-005-4381-5	x
573	A simple analytical solution for slab detachment	EARTH AND PLANETARY SCIENCE LETTERS	University of Lausanne	2011	https://doi.org/10.1016/j.epsl.2011.01.011	x
17126	Efficacy of herbal toothpastes on salivary pH and salivary glucose - A preliminary study	JOURNAL OF AYURVEDA AND INTEGRATIVE MEDICINE	JMFs ACPM Dent Coll,Bharati Vidyapeeth Deemed University,Dr DY Patil Vidyapeeth Pune,Swargiya Dadasaheb Kalmegh Smruti Dent Coll & Hos	2017	https://doi.org/10.1016/j.jaim.2016.12.004	x
17334	WEED AND FERTILIZER MANAGEMENT IN RAIN-FED MAIZE (ZEA-MAYS) UNDER MIDHILL CONDITIONS OF NORTH-WESTERN HIMALAYAS	INDIAN JOURNAL OF AGRICULTURAL SCIENCES	HIMACHAL PRADESH KRISHI VISHWA VIDYALAYA	1990	NOT FOUND	x
10954	HAEMAPHYSALIS-(HERPETOBIA)-SUNDRAI SHARIF (IXODOIDEA-IXODIDAE), A TICK PARASITIZING SHEEP IN WESTERN HIMALAYAS, REDESCRIPTION OF FEMALE, DESCRIPTION OF MALE, AND ECOLOGICAL OBSERVATIONS	JOURNAL OF PARASITOLOGY	nan	1971	https://doi.org/10.2307/3277932	x		a tick parasitzing sheep in the Western Himalayas
16411	Monitoring intra- and extracellular redox capacity of intact barley aleurone layers responding to phytohormones	ANALYTICAL BIOCHEMISTRY	Technical University of Denmark,Technical University of Denmark,Technical University of Denmark,Carlsberg Res Lab	2016	https://doi.org/10.1016/j.ab.2016.09.011		x	Hordeum vulgare cv. Himalaya (Gerstensorte Himalaya)
15478	MINERAL-CONTENT OF GRASSES AND GRASSLANDS OF THE HIMALAYAN REGION .1. TRACE-ELEMENT DISTRIBUTION IN SOIL PROFILES AND THEIR CONCENTRATIONS IN SURFACE SOILS	SOIL SCIENCE	HIMACHAL PRADESH AGR UNIV,Norwegian University of Life Sciences,HIMACHAL PRADESH AGR UNIV	1987	https://doi.org/10.1097/00010694-198703000-00003	x
13876	Tobacco Policymaking and Administration in Bhutan from 1991 to 2009	INTERNATIONAL JOURNAL OF PUBLIC ADMINISTRATION	University of Oklahoma System	2011	https://doi.org/10.1080/01900692.2011.597479	x
6715	Evidence of multifaceted SKS/SKKS splitting directions in the Sikkim Himalaya, India	JOURNAL OF GEODYNAMICS	Department of Science & Technology (India)	2018	https://doi.org/10.1016/j.jog.2018.02.003	x
2595	Cytological Studies of 4 Species of the Genus Kobresia (Cyperaceae) Collected from Nepal Himalaya	CYTOLOGIA	University of Tokyo,Royal Bot Garden Edinburgh	2011	https://doi.org/10.1508/cytologia.76.137	x
14391	SETTING OF THE similar to 2560 MA QORQUT GRANITE COMPLEX IN THE ARCHEAN CRUSTAL EVOLUTION OF SOUTHERN WEST GREENLAND	AMERICAN JOURNAL OF SCIENCE	Chinese Academy of Geological Sciences,University of Wollongong,Australian National University,UK Research & Innovation (UKRI)	2010	https://doi.org/10.2475/09.2010.12		x	West Greenland; such tectonic pattern are seen more recently, for example… along the north side of the Himalayas.
11852	Origin, Migration Routes and Worldwide Population Genetic Structure of the Wheat Yellow Rust Puccinia striiformis f. sp tritici	PLOS PATHOGENS	AgroParisTech,Agricultural University Peshawar,Aarhus University,Centre National de la Recherche Scientifique (CNRS),University of California System,AgroParisTech	2014	https://doi.org/10.1371/journal.ppat.1003903	x
7766	New biostratigraphic data from the Cretaceous Bolinxiala Formation in Zanda, southwestern Tibet of China, and their paleogeographic and paleoceanographic implications	CRETACEOUS RESEARCH	China University of Geosciences,Nevada System of Higher Education (NSHE),Nanjing University	2009	https://doi.org/10.1016/j.cretres.2009.03.005	x
452	Glacier status during the period 1973-2014 in the Hunza Basin, Western Karakoram	QUATERNARY INTERNATIONAL	Chinese Academy of Sciences,Pakistan Space & Upper Atmosphere Res Commiss SUP,CAS Ctr Excellence Tibetan Plateau Earth Sci,University of Tennessee System	2017	https://doi.org/10.1016/j.quaint.2016.08.029	x
11197	Alkaloid chelirubine and DNA: Blue and red luminescence	TALANTA	Masaryk University Brno,Masaryk University Brno,Masaryk University Brno,Masaryk University Brno	2013	https://doi.org/10.1016/j.talanta.2012.10.045	x
4118	Investigating the sensitivity of glaciers to climate variability since the MIS-2 in the upper Ganga catchment (Saraswati valley), Central Himalaya	GEOMORPHOLOGY	National Centre for Seismology (NCS),Hemwati Nandan Bahuguna Garhwal University,Indian Institute of Science Education & Research (IISER) - Mohali,Department of Science & Technology (India),Department of Space (DoS) - Government of India	2019	https://doi.org/10.1016/j.geomorph.2019.106854	x
2727	Redefining Medlicott-Wadia's main boundary fault from Jhelum to Yamuna: An active fault strand of the main boundary thrust in northwest Himalaya	TECTONOPHYSICS	Department of Science & Technology (India),University of Jammu	2010	https://doi.org/10.1016/j.tecto.2010.03.014	x
10442	Residents' Attitudes toward Tourism Development and Impacts in Koti-Kanasar, Indroli, Pattyur Tourism Circuit of Uttarakhand State, India	PASOS-REVISTA DE TURISMO Y PATRIMONIO CULTURAL	Hemwati Nandan Bahuguna Garhwal University,Himgiri Zee Univ	2016	NOT FOUND	x
1434	Late Quaternary glaciation history of monsoon-dominated Dingad basin, central Himalaya, India	QUATERNARY SCIENCE REVIEWS	Department of Science & Technology (India),Department of Science & Technology (India),Hemwati Nandan Bahuguna Garhwal University,Indian Institute of Science Education & Research (IISER) - Kolkata	2018	https://doi.org/10.1016/j.quascirev.2017.11.032	x
14740	The use of stress strength relationships in the assessment of tunnel stability	TUNNELLING AND UNDERGROUND SPACE TECHNOLOGY	nan	1996	https://doi.org/10.1016/0886-7798(95)00047-X	x
11620	Pollination ecology and breeding system of Oroxylum indicum (Bignoniaceae) in the foothills of the Western Himalaya	JOURNAL OF TROPICAL ECOLOGY	University of Delhi	2009	https://doi.org/10.1017/S0266467408005634	x
10797	The Li isotope response to mountain uplift	GEOLOGY	University of London,University of London,University of Oxford	2015	https://doi.org/10.1130/G36162.1	x		during the Himalayan uplift
5589	Impact of level and timing of pruning on flower yield and secondary metabolites profile of Rosa damascena under western Himalayan region	INDUSTRIAL CROPS AND PRODUCTS	Council of Scientific & Industrial Research (CSIR) - India,Council of Scientific & Industrial Research (CSIR) - India	2014	https://doi.org/10.1016/j.indcrop.2013.10.022	x
11088	Phylogeny and biogeography of East Asian evergreen oaks (Quercus section Cyclobalanopsis: Fagaceae): Insights into the Cenozoic history of evergreen broad-leaved forests in subtropical Asia	MOLECULAR PHYLOGENETICS AND EVOLUTION	Chinese Academy of Sciences,Morton Arboretum,Field Museum of Natural History (Chicago),Duke University	2018	https://doi.org/10.1016/j.ympev.2017.11.003	x
5805	Modelling potential distribution of Sapium sebiferum - an invasive tree species in western Himalaya	CURRENT SCIENCE	Council of Scientific & Industrial Research (CSIR) - India,Punjabi University	2013	NOT FOUND	x
4031	Westerly moisture transport to the middle of Himalayas revealed from the high deuterium excess	CHINESE SCIENCE BULLETIN	Chinese Academy of Sciences,University of Colorado System,Chinese Academy of Sciences	2005	https://doi.org/10.1360/04wd0030	x
1354	New insights into trace element wet deposition in the Himalayas: amounts, seasonal patterns, and implications	ENVIRONMENTAL SCIENCE AND POLLUTION RESEARCH	Chinese Academy of Sciences,Chinese Academy of Sciences,Chinese Academy of Sciences	2015	https://doi.org/10.1007/s11356-014-3496-1	x
9527	Degree-day factors for snow and ice for Dokriani Glacier, Garhwal Himalayas	JOURNAL OF HYDROLOGY	Natl Inst Hydrol	2000	https://doi.org/10.1016/S0022-1694(00)00249-3	x
9686	Paleomagnetic versus GPS determined tectonic rotation around eastern Himalayan syntaxis in East Asia	JOURNAL OF ASIAN EARTH SCIENCES	Kobe University,University of Bradford	2010	https://doi.org/10.1016/j.jseaes.2009.11.003	x
15836	Intensity, Magnitude, Location, and Attenuation in India for Felt Earthquakes since 1762	BULLETIN OF THE SEISMOLOGICAL SOCIETY OF AMERICA	University of Colorado System,University of Colorado System,United States Department of the Interior,Victoria University Wellington	2010	https://doi.org/10.1785/0120080329	x
8461	Trade of Cordyceps sinensis from high altitudes of the Indian Himalaya: Conservation and biotechnological priorities	CURRENT SCIENCE	G.B. Pant National Institute of Himalayan Environment & Sustainable Development (GBPNIHESD)	2004	NOT FOUND	x
5603	Sequential determination of fat- and water-soluble vitamins in Rhodiola imbricata root from trans-Himalaya with rapid resolution liquid chromatography/tandem mass spectrometry	ANALYTICA CHIMICA ACTA	Defence Research & Development Organisation (DRDO),Jaypee University of Information Technology	2013	https://doi.org/10.1016/j.aca.2013.05.062	x
4469	Dietary use of wild plant resources in the Sikkim Himalaya, India	ECONOMIC BOTANY	G.B. Pant National Institute of Himalayan Environment & Sustainable Development (GBPNIHESD)	2004	https://doi.org/10.1663/0013-0001(2004)058[0626:DUOWPR]2.0.CO2	x
12132	A conceptual model of supra-glacial lake formation on debris-covered glaciers based on GPR facies analysis	EARTH SURFACE PROCESSES AND LANDFORMS	Michigan Technological University,University Centre Svalbard (UNIS),University of Leeds,State University System of Florida,University of St Andrews	2017	https://doi.org/10.1002/esp.4068	x
5492	Morphological biodiversity and local use of the Himalayan pear (Pyrus pashia) in Central Bhutan	GENETIC RESOURCES AND CROP EVOLUTION	Universitat Kassel	2007	https://doi.org/10.1007/s10722-006-9105-5	x
5926	The Discursive Politics of Water Management in India: Desecuritising Himalayan River Basins	SOUTH ASIA-JOURNAL OF SOUTH ASIAN STUDIES	University of Otago	2017	https://doi.org/10.1080/00856401.2017.1380576	x
95	The glaciers of the Hindu Kush Himalayas: current status and observed changes from the 1980s to 2010	INTERNATIONAL JOURNAL OF WATER RESOURCES DEVELOPMENT	Int Ctr Integrated Mt Dev,Chinese Academy of Sciences,Utrecht University	2015	https://doi.org/10.1080/07900627.2015.1005731	x
12917	Probabilistic seismic hazard assessment of Himachal Pradesh and adjoining regions	JOURNAL OF EARTH SYSTEM SCIENCE	Indian Institute of Technology System (IIT System)	2014	https://doi.org/10.1007/s12040-013-0378-8	x
12598	Late Eocene-Neogene sedimentary geology of the Girne (Kyrenia) Range, northern Cyprus: A case history of sedimentation related to progressive and diachronous continental collision	SEDIMENTARY GEOLOGY	University of Edinburgh	2012	https://doi.org/10.1016/j.sedgeo.2012.03.001		x	settings elsewhere (e.g. Tethyan closure in the Himalayas)
14210	Interdecadal Variation of Precipitation over the Hengduan Mountains during Rainy Seasons	JOURNAL OF CLIMATE	Chinese Academy of Sciences,University System of Maryland,Chinese Academy of Sciences,University System of Maryland,Beijing Normal University,Qingdao Natl Lab Marine Sci & Technol,Joint Ctr Global Change Studies,Chinese Academy of Sciences	2019	https://doi.org/10.1175/JCLI-D-18-0670.1	x
3624	Technology Transfer Model on Integrated Nutrient Management Technology for Sustainable Crop Production in High-Value Cash Crops and Vegetables in Northwestern Himalayas	COMMUNICATIONS IN SOIL SCIENCE AND PLANT ANALYSIS	CSK Himachal Pradesh Agr Univ,CSK Himachal Pradesh Agr Univ	2013	https://doi.org/10.1080/00103624.2013.783058	x
12861	Dual Regulation of Cell Death and Cell Survival upon Induction of Cellular Stress by Isopimara-7,15-Dien-19-Oic Acid in Cervical Cancer, HeLa Cells In vitro	FRONTIERS IN PHARMACOLOGY	Universiti Putra Malaysia,Universiti Putra Malaysia,Universiti Malaysia Pahang	2016	https://doi.org/10.5589/fphar.2016.00089		x	anti-cancer potentail of a flower that can be found in various parts of the wold including …. and the Himalayas.
						46	4
Random Subsample Number 3						0.92	0.08
1423	Patterns of livestock depredation by snow leopards and other large carnivores in the Central Himalayas, Nepal	GLOBAL ECOLOGY AND CONSERVATION	Inland Norway University of Applied Sciences,Natl Trust Nat Conservat,Norwegian University of Life Sciences	2019	https://doi.org/10.1016/j.gecco.2019.e00536	x
16434	Alteration in haemato-biochemical profiles of rainbow trout Oncorhynchus mykiss affected by Saprolegnia spp- A potential constraint for culture of trout in Kashmir Himalaya	IRANIAN JOURNAL OF FISHERIES SCIENCES	SKUAST Kashmir Rangil,Trout Hatchery Farm,SKUAST KashmirRangil,SKUAST Kashmir Rangil,SK Univ Agr Sci & Technol Kashmir Rangil	2015	NOT FOUND	x
614	Development of 2010 national land cover database for the Nepal	JOURNAL OF ENVIRONMENTAL MANAGEMENT	Int Ctr Integrated Mt Dev,Kathmandu University,Liaoning Technical University	2015	https://doi.org/10.1016/j.jenvman.2014.07.047	x
6671	U-238-U-234-Th-230 disequilibria and timescale of sedimentary transfers in rivers: Clues from the Gangetic plain rivers	JOURNAL OF GEOCHEMICAL EXPLORATION	CGS EOST,Centre National de la Recherche Scientifique (CNRS)	2006	https://doi.org/10.1016/j.gexplo.2005.08.078	x
6788	Continuous Positive Airway Pressure Treatment for Acute Mountain Sickness at 4240 m in the Nepal Himalaya	HIGH ALTITUDE MEDICINE & BIOLOGY	University of Sydney,Himalayan Rescue Assoc,Nepal Int Clin	2013	https://doi.org/10.1089/ham.2013.1015	x
13288	Modelling of Gangotri glacier thickness and volume using an artificial neural network	INTERNATIONAL JOURNAL OF REMOTE SENSING	NIIT University - Rajasthan,Indian Institute of Technology System (IIT System),Department of Space (DoS) - Government of India	2014	https://doi.org/10.1080/01431161.2014.943322	x
17282	SOME SOCIAL AND ECOLOGICAL CONSIDERATIONS FOR RODENT CONTROL IN DISTRICT PAURI OF GARHWAL HIMALAYAS	TROPICAL PEST MANAGEMENT	Punjab Agricultural University	1989	NOT FOUND	x
12228	ETHNOHISTORIC NOTES ON THE ANCIENT TIBETAN KINGDOM OF sPO BO AND ITS INFLUENCE ON THE EASTERN HIMALAYAS	REVUE D ETUDES TIBETAINES	nan	2005	NOT FOUND	x
3483	Geographically weighted regression based quantification of rainfall-topography relationship and rainfall gradient in Central Himalayas	INTERNATIONAL JOURNAL OF CLIMATOLOGY	TERI University,Amity University,TERI University,National Institute of Technology (NIT System),Egis India Consulting Engn Pvt Ltd	2017	https://doi.org/10.1002/joc.4777	x
4099	Traditional agriculture in transition: a case of Har-ki Doon Valley (Govind Pashu Vihar Sanctuary and National Park) in Central Himalaya	INTERNATIONAL JOURNAL OF SUSTAINABLE DEVELOPMENT AND WORLD ECOLOGY	G.B. Pant National Institute of Himalayan Environment & Sustainable Development (GBPNIHESD)	2009	https://doi.org/10.1080/13504500903194739	x
14059	Equity in Community Forests in Bhutan	INTERNATIONAL FORESTRY REVIEW	University of Rhode Island,Forest Res Forestry Commiss,Minist Agr	2010	https://doi.org/10.1505/ifor.12.3.187	x
5368	Simulation of strong ground motion for a M-W 8.5 hypothetical earthquake in central seismic gap region, Himalaya	BULLETIN OF EARTHQUAKE ENGINEERING	Indian Institute of Technology System (IIT System)	2017	https://doi.org/10.1007/s10518-017-0146-2	x
20151	Hypolipidemic effect of methanol fraction of Aconitum heterophyllum wall ex Royle and the mechanism of action in diet-induced obese rats	JOURNAL OF ADVANCED PHARMACEUTICAL TECHNOLOGY & RESEARCH	Kannur Univ	2012	https://doi.org/10.4103/2231-4040.104713	x		himalayan plant
4489	Precipitation variability in the Indian Central Himalaya during last ca. 4,000 years inferred from a speleothem record: Impact of Indian Summer Monsoon (ISM) and Westerlies	QUATERNARY INTERNATIONAL	Kumaun University	2015	https://doi.org/10.1016/j.quaint.2014.10.066	x
16064	HIMALAYAN - NEW ALLELE OF ALBINO IN MOUSE	JOURNAL OF HEREDITY	nan	1961	https://doi.org/10.1093/oxfordjournals.jhered.a107028	x
3191	Bacterial diversity of soil samples from the western Himalayas, India	CANADIAN JOURNAL OF MICROBIOLOGY	Defence Research & Development Organisation (DRDO)	2009	https://doi.org/10.1139/W09-011	x
7820	Characterization of a phosphate solubilizing and antagonistic strain of Pseudomonas putida (B0) isolated from a sub-alpine location in the Indian Central Himalaya	CURRENT MICROBIOLOGY	G.B. Pant National Institute of Himalayan Environment & Sustainable Development (GBPNIHESD)	2006	https://doi.org/10.1007/s00284-006-4590-5	x
9053	Lesser Himalayan sequences in Eastern Himalaya and their deformation: Implications for Paleoproterozoic tectonic activity along the northern margin of India	GEOSCIENCE FRONTIERS	Indian Statistical Institute	2013	https://doi.org/10.1016/j.gsf.2013.01.004	x
18310	Nutritional Quality in Terms of Amino Acid and Fatty Acid of Five Coldwater Fish Species: Implications to Human Health	NATIONAL ACADEMY SCIENCE LETTERS-INDIA	Indian Council of Agricultural Research (ICAR),Indian Council of Agricultural Research (ICAR),Indian Council of Agricultural Research (ICAR)	2013	https://doi.org/10.1007/s40009-013-0151-1	x
11420	Hemipelagic and turbiditic deposits constrain lower Bengal Fan depositional history through Pleistocene climate, monsoon, and sea level transitions	QUATERNARY SCIENCE REVIEWS	University of Bonn,Oregon State University	2018	https://doi.org/10.1016/j.quascirev.2018.09.027	x
19684	DIVERSITY AND DISTRIBUTION OF LICHENS IN DIFFERENT ECOLOGICAL ZONES OF WESTERN HIMALAYAS PAKISTAN	BANGLADESH JOURNAL OF BOTANY	University of Azad Jammu & Kashmir	2017	NOT FOUND	x
4125	Deformational and metamorphic imprint upon Lesser Himalayan sulphide ores: Examples from the Nepal-Sikkim belt	JOURNAL OF THE GEOLOGICAL SOCIETY OF INDIA	University of Calcutta	1996	NOT FOUND	x
18167	REDISCOVERY OF THE HIGH ALTITUDE LAZY TOAD, Scutiger occidentalis DUBOIS, 1978, IN INDIA	RUSSIAN JOURNAL OF HERPETOLOGY	Russian Academy of Sciences,Russian Academy of Sciences,Helmholtz Association	2019	https://doi.org/10.30906/1026-2296-2019-26-1-17-22	x
12789	Assessing and monitoring the human influence on water quality in response to land transformation within Wular environs of Kashmir Valley	GEOJOURNAL	Jamia Millia Islamia	2018	https://doi.org/10.1007/s10708-017-9822-7	x
8026	Variation in biomass and carbon allocation in various components of tree species along different forest types in high mountain regions	TROPICAL ECOLOGY	Hemwati Nandan Bahuguna Garhwal University,Babasaheb Bhimrao Ambedkar University	2018	NOT FOUND	x
13656	Review of the genus Stenopsyche McLachlan (Trichoptera: Stenopsychidae) in India	ZOOTAXA	Desh Bhagat University,Asian Inst,Sher E Kashmir Univ Agr Sci & Technol	2013	NOT FOUND	x
2193	Topographical characterisation of high altitude timberline in the Indian Central Himalayan region	TROPICAL ECOLOGY	G.B. Pant National Institute of Himalayan Environment & Sustainable Development (GBPNIHESD)	2018	NOT FOUND	x
6352	Clustering of earthquake events in the Himalaya - Its relevance to regional tectonic set-up	GONDWANA RESEARCH	Geological Survey India	2004	https://doi.org/10.1016/S1342-937X(05)71099-6	x
18142	POLLEN ANALYSIS OF SOME SPRING HONEYS FROM THE WESTERN HIMALAYAN REGION OF UTTAR-PRADESH, INDIA	PROCEEDINGS OF THE INDIAN ACADEMY OF SCIENCES-PLANT SCIENCES	Council of Scientific & Industrial Research (CSIR) - India	1989	NOT FOUND	x
17624	YUNNAN, CHINA: MINORITY PEOPLES OBSERVED	ASIAN AFFAIRS	nan	2005	https://doi.org/10.1080/03068370500038930	x
19420	The Mineral Dust Cycle in EMAC 2.40: sensitivity to the spectral resolution and the dust emission scheme	ATMOSPHERIC CHEMISTRY AND PHYSICS	Johannes Gutenberg University of Mainz,ETH Zurich	2012	https://doi.org/10.5194/acp-12-1611-2012	x
9035	Glacial lake outburst flood at Kedarnath, Indian Himalaya: a study using digital elevation models and satellite images	NATURAL HAZARDS	University of Calcutta	2015	https://doi.org/10.1007/s11069-015-1629-6	x
3559	Isotopic and structural constraints on the location of the Main Central thrust in the Annapurna Range, central Nepal Himalaya	GEOLOGICAL SOCIETY OF AMERICA BULLETIN	University of Arizona	2005	https://doi.org/10.1130/B25646.1	x
8377	A model for the origin of Himalayan anatexis and inverted metamorphism	JOURNAL OF GEOPHYSICAL RESEARCH-SOLID EARTH	University of California System	1998	https://doi.org/10.1029/98JB02468	x
20705	Physicochemical and microbiological assessment of spring water in central Himalayan region	ENVIRONMENTAL MONITORING AND ASSESSMENT	Hemwati Nandan Bahuguna Garhwal University	2019	https://doi.org/10.1007/s10661-019-7369-4	x
17549	Sulfur Sorption under Maize-Wheat Cropping System as Influenced by Long-Term Effects of Chemical Fertilizers and Amendments in an Acidic Alfisol of Western Himalaya	COMMUNICATIONS IN SOIL SCIENCE AND PLANT ANALYSIS	CSK Himachal Pradesh Agr Univ,CSK Himachal Pradesh Agr Univ,CSK Himachal Pradesh Agr Univ,CSK Himachal Pradesh Agr Univ	2013	https://doi.org/10.1080/00103624.2013.800098	x
20056	Metabolic basis to Sherpa altitude adaptation	PROCEEDINGS OF THE NATIONAL ACADEMY OF SCIENCES OF THE UNITED STATES OF AMERICA	University of Cambridge,Oroboros Instruments,University of Cambridge,University of Cambridge,University of London,University of Southampton,University of Cambridge,University of Southampton,University of Southampton,Medical University of Innsbruck	2017	https://doi.org/10.1073/pnas.1700527114	x
10836	Water quality and quantity analysis in Sikkim, North Eastern Himalaya	CURRENT SCIENCE	Sikkim University	2012	NOT FOUND	x
20422	Human interactions with forest landscape in the Khumbu valley, Nepal	ANTHROPOCENE	Marche Polytechnic University,University of Padua,University of Turin,Nepal Academy of Science & Technology (NAST)	2014	https://doi.org/10.1016/j.ancene.2014.05.004	x
19933	Accumulation process and model for the Ordovician buried hill reservoir in the western Lunnan area, the Tarim Basin	CHINESE SCIENCE BULLETIN	China National Petroleum Corporation,China National Petroleum Corporation	2007	https://doi.org/10.1007/s11434-007-6008-6		x	Tarim Basin (East of China)no hydrocarbon charging durin ghte late Yanshan period to Himalayan period…
1892	Plio-Pleistocene exhumation of the eastern Himalayan syntaxis and its domal 'pop-up'	EARTH-SCIENCE REVIEWS	UK Research & Innovation (UKRI),Lancaster University,UK Research & Innovation (UKRI),University of Portsmouth,Pennsylvania Commonwealth System of Higher Education (PCSHE),University of London,Vrije Universiteit Amsterdam	2016	https://doi.org/10.1016/j.earscirev.2016.07.010	x
6005	Lithosphere, crust and basement ridges across Ganga and Indus basins and seismicity along the Himalayan front, India and Western Fold Belt, Pakistan	JOURNAL OF ASIAN EARTH SCIENCES	Council of Scientific & Industrial Research (CSIR) - India	2013	https://doi.org/10.1016/j.jseaes.2013.07.004	x
8324	Landslide susceptibility zonation mapping and its validation in part of Garhwal Lesser Himalaya, India, using binary logistic regression analysis and receiver operating characteristic curve method	LANDSLIDES	Department of Space (DoS) - Government of India,Department of Space (DoS) - Government of India,Hemwati Nandan Bahuguna Garhwal University	2009	https://doi.org/10.1007/s10346-008-0138-z	x
5002	Fauna and palaeoenvironment of a late quaternary fluvio-lacustrine basin in Central Kumaun Himalaya	CURRENT SCIENCE	Kumaun University	2004	NOT FOUND	x
5602	Importance of continental subductions for the growth of the Tibetan plateau	BULLETIN DE LA SOCIETE GEOLOGIQUE DE FRANCE	Communaute Universite Grenoble Alpes	2013	https://doi.org/10.2113/gssgfbull.184.3.199	x		formation of the Tibetan plateau coupled with the formation of Himalaya
6951	Evaluation of anticancer and antimicrobial activities of selected medicinal plants of Kashmir Himalayas, India	INDIAN JOURNAL OF TRADITIONAL KNOWLEDGE	CSIR Indian Inst Integrat Med,University of Kashmir,Council of Scientific & Industrial Research (CSIR) - India,Council of Scientific & Industrial Research (CSIR) - India	2017	NOT FOUND	x		medical plants of the Himalaya
4015	Beryllium-10 dating of Mount Everest moraines indicates a strong monsoon influence and glacial synchroneity throughout the Himalaya	GEOLOGY	United States Department of Energy (DOE),University of California System,Purdue University System	2003	https://doi.org/10.1130/0091-7613(2003)031<0561:BDOMEM>2.0.CO2	x
275	Snow cover trend and hydrological characteristics of the Astore River basin (Western Himalayas) and its comparison to the Hunza basin (Karakoram region)	SCIENCE OF THE TOTAL ENVIRONMENT	Centre National de la Recherche Scientifique (CNRS),COMSATS University Islamabad (CUI),University of Lausanne,Communaute Universite Grenoble Alpes,UET,CGIAR	2015	https://doi.org/10.1016/j.scitotenv.2014.10.065	x
4	Precipitation-driven glacier changes in the Pamir and Hindu Kush mountains	GEOPHYSICAL RESEARCH LETTERS	Chinese Academy of Sciences,Hokkaido University	2017	https://doi.org/10.1002/2017GL072646	x
17662	MANTLE DYNAMICS, UPLIFT OF THE TIBETAN PLATEAU, AND THE INDIAN MONSOON	REVIEWS OF GEOPHYSICS	Woods Hole Oceanographic Institution,University of Oxford,Communaute Universite Grenoble Alpes,Massachusetts Institute of Technology (MIT)	1993	https://doi.org/10.1029/93RG02030	x
						49	1
						0.98	0.02
						48	2
						0.96	0.04
						0.0266667	0.0266667
						0.0282843	0.0282843

## Sheet: Pontic Mountains
QueriesforRanges22022021.csv
(TI=("Pontic Mountains") OR AB=("Pontic Mountains") OR AK=("Pontic Mountains")) AND DT=(Article OR Review) AND PY=(1900-2019) AND LA=English
mode: absolute, records found: 10, subsample size: 100000
recno	title	journal	organisation	country	nr_authors	year	nr_citation	doi_link	Abstract	WOS_Category	WOS_Subcategory	Subject_Trad	Subject_Ext	HIT	NO_HIT	HIT_TOPIC	comment
Random Subsample Number 1
1	Palaeostress analysis of Tertiary post-collisional structures in the Western Pontides, northern Turkey	GEOLOGICAL MAGAZINE	Istanbul Technical University,Istanbul Technical University	Turkey,Turkey	2	2002	34	https://doi.org/10.1017/S0016756802006489	fingerprints of the opening of the western black sea basin and collision of pontides and sakarya continent along the intra pontide suture can be traced in the area between cide kastamonu and kurucasile bartin in northern turkey along the southern coast of the black sea the western black sea basin is an oceanic basin opened as a back are basin of the northward subducting intra pontide ocean baseme…	Science & Technology	Physical Sciences	Geosciences: Multidisciplinary	Geology	x
2	THIS IS NOT A FESTIVAL. TRANSHUMANCE-BASED ECONOMIES ON TURKEY'S UPLAND PASTURES	NOMADIC PEOPLES	Quai Branly Museum,French Inst Anatolian Studies	France,France	1	2016	1	https://doi.org/10.3197/np.2016.200206	this article sets out to study how an instituted practice of pastoral societies has evolved under the industrialised capitalist turkey of the last decade in the pontic mountains in north eastern turkey the celebrations that take place every summer on the upland pastures are some of the most eagerly awaited events until recently they were related to pastoralism and transhumance but although pastor…	Science & Technology	Life Sciences & Biomedicine	Anthropology	Anthropology	x			festival in the Pontic Mountains?
3	Heterobasidion on Abies nordmanniana in north-eastern Turkey	FOREST PATHOLOGY	Suleyman Demirel University,Natural Resources Institute Finland (Luke)	Turkey,Finland	3	2007	7	https://doi.org/10.1111/j.1439-0329.2007.00512.x	occurrence of heterobasidion annosum sl was investigated in 15 coniferous stands in the giresun and pontic mountains in north eastern turkey basidiocarps of the fungus were found in 11 stands fifty two basidiocarp specimens of heterobasidion were collected from stumps of abies nordmanniana ssp nordmanniana and two from stumps of picea orientalis pure cultures were isolated from the basidiocarps a…	Science & Technology	Life Sciences & Biomedicine	Forestry	Forestry	x
4	A systematic revision of Circassina from the western Caucasus region (Gastropoda : Hygromiidae)	JOURNAL OF MOLLUSCAN STUDIES	University of Hamburg,University of Hamburg	Germany,Germany	1	2001	10	https://doi.org/10.1093/mollus/67.4.425	this paper presents a comprehensive revision of circassina gastropods hygromiidae circassina is divided into two subgenera the nominotypical subgenus is characterized by an inflation forming a brim at the base of the dart apparatus whereas circassina abchasohela is characterized by a granular shell sculpture circassina circassina includes c frutis with the subspecies c f frutis c frutis circassic…	Science & Technology	Life Sciences & Biomedicine	Marine & Freshwater Biology,Zoology	Marine & Freshwater Biology,Zoology	x
5	Cenomaman-Turoman radiolarians of northern Turkey and the Crimean Mountains	PALEONTOLOGICAL JOURNAL			1	2004	53	NOT FOUND	the middle cenomanian eady turonian radiolarians are studied from two sections of the central pontic mountains northern turkey and three sections of the crimean mountains the type section of the tomalar formation turkey contains a middle early cenomanian assemblage with dactyliosphaera silviae correlative to the upper part of the dactyliosphaera silviae zone in the western mediterranean the urkut…	Science & Technology	Life Sciences & Biomedicine	Paleontology	Paleontology	x
6	Genetic diversity of Chionomys genus (Mammalia, Arvicolinae) and comparative phylogeography of snow voles	RUSSIAN JOURNAL OF GENETICS	Lomonosov Moscow State University,Kabardino Balkarian State Univ,Russian Academy of Sciences	Russia,Russia,Russia	5	2013	17	https://doi.org/10.1134/S1022795413050025	in the present study the genetic polymorphism of the chionomys genus was examined based on the sequencing of the mitochondrial cytb gene and two nuclear exons including ghr exon 10 and brca1 exon 11 the distinct subdivision of the genus of snow voles into five lineages including ch nivalis ch gud ch roberti and ch aff nivalis from turkey as well as ch aff gud from turkey was demonstrated the bran…	Science & Technology	Life Sciences & Biomedicine	Genetics & Heredity	Genetics & Heredity	x
7	Phylogeographic analyses reveal Transpontic long distance dispersal in land snails belonging to the Caucasotachea atrolabiata complex (Gastropoda: Helicidae)	MOLECULAR PHYLOGENETICS AND EVOLUTION	University of Hamburg,University of Bielefeld,University of Duisburg Essen	Germany,Germany,Germany	5	2016	2	https://doi.org/10.1016/j.ympev.2016.07.017	the phylogeography and population structure of land snails belonging to the caucasotachea atrolabiata complex in the caucasus region was investigated to obtain a better understanding of diversification processes in this biodiversity hotspot so far the complex has been classified into three species c atrolabiata from the north western caucasus c calligera from transcaucasia and c intercedens from …	Science & Technology	Life Sciences & Biomedicine	Biochemistry & Molecular Biology,Evolutionary Biology,Genetics & Heredity	Biochemistry & Molecular Biology,Evolutionary Biology,Genetics & Heredity	x
8	Effect of wind, thermal convection, and variation in flight strategies on the daily rhythm and flight paths of migrating raptors at Georgia's Black Sea coast	JOURNAL OF FIELD ORNITHOLOGY	University of Amsterdam,Batumi Raptor Count,Hawk Mt Sanctuary,University of Oxford	Netherlands,Georgia,USA,England	6	2014	20	https://doi.org/10.1111/jofo.12048	every autumn large numbers of raptors migrate through geographical convergence zones to avoid crossing large bodies of water at coastal convergence zones raptors may aggregate along coastlines because of convective or wind conditions however the effect of wind and thermal convection on migrating raptors may vary depending on local landscapes and weather and on the flight strategies of different r…	Science & Technology	Life Sciences & Biomedicine	Ornithology	Zoology	x
9	Seasonal Variability of the Diurnal Cycle of the Black Sea Surface Temperature from the SEVIRI Satellite Measurements	PHYSICAL OCEANOGRAPHY	Marine Hydrophysical Institute of RAS	Russia	3	2019	0	https://doi.org/10.22449/1573-160X-2019-2-157-169	introduction heat and gas exchange between the ocean and the atmosphere and stratification and vertical mixing in the sea upper layer are subjected to the diurnal variations of the sea surface temperaturedata and methods the data obtained by the scanner seviri in 2015 time resolution is 1 hour are used to study seasonal and spatial variability of the sea surface temperature diurnal cycle in the b…	Science & Technology	Physical Sciences	Oceanography	Oceanography	x			Such spatial distribution is a result of the wind shadow zone which is formed by the Caucasian and Pontic mountains.
10	THE IMPACT OF TOPOGRAPHY ON ISOTOPES IN PRECIPITATION ACROSS THE CENTRAL ANATOLIAN PLATEAU (TURKEY)	AMERICAN JOURNAL OF SCIENCE	Senckenberg Biodiversitat & Klima- Forschungszentrum (BiK-F),Goethe University Frankfurt,Senckenberg Gesellschaft fur Naturforschung (SGN),Nat Hist Museum,Middle East Technical University	Germany,Germany,Germany,Germany,Turkey	4	2013	45	https://doi.org/10.2475/02.2013.01	paleoelevation reconstructions of mountain belts and orogenic plateaus based on stable isotope climate and precipitation records benefit greatly from present day calibrations that relate the fractionation of hydrogen delta d and oxygen delta o 18 isotopes in precipitation to orographic rainfall here we establish a first order template of delta d and delta o 18 of modern meteoric waters across the…	Science & Technology	Physical Sciences	Geosciences: Multidisciplinary	Geology	x
														10	0
														1	0
