# Supplementary material for: Rising slopes—Bibliometrics of mountain research 1900–2019
Source: PLoS One. 2022 Aug 25;17(8):e0273421. doi: 10.1371/journal.pone.0273421 (PMC9409586; doi:10.1371/journal.pone.0273421)
Supplement: S6 Table — (XLSX) [file pone.0273421.s006.xlsx]

## Sheet: WordHist
	Word	Counts	Special Interest	Synonyms
0	species	49206
1	model	28820
2	water	26043	x
3	southern	25129
4	changes	25091
5	western	24769
6	northern	23644
7	north	23035
8	climate	22375	x	climatic
9	surface	21647
10	forest	21629	x	forests
11	south	21467
12	change	21255	x	changes
13	temperature	21001	x	temperatures
14	system	20038
15	eastern	19654
16	spatial	17673
17	regional	17049	x	regionally
18	soil	17046	x	soils
19	differences	16865
20	processes	16845
21	development	16743
22	zone	16643
23	upper	16505
24	models	16138
25	environmental	15591
26	population	15229
27	evidence	14924
28	samples	14905
29	order	14838
30	effect	14781
31	plant	14761	x	plants
32	site	14652
33	variation	14586
34	flow	14565
35	composition	14476
36	research	14180
37	rate	14171
38	vegetation	14158	x
39	characteristics	14063
40	recent	13941
41	precipitation	13915	x	rain, rainfall
42	events	13778
43	maximum	13661
44	elevation	13633
45	growth	13559
46	rates	13547
47	levels	13305
48	river	13200	x	rivers
49	east	13086
50	diversity	13057	x
51	measured	13048
52	method	12906
53	land	12881
54	strong	12715
55	rocks	12654
56	management	12641
57	activity	12528
58	forests	12474
59	increasing	12466
60	evolution	12266
61	west	12101
62	response	11949
63	history	11658
64	consistent	11479
65	china	11342
66	systems	11305
67	global	11283	x	globally
68	tectonic	11253	x
69	features	11249
70	tree	11241	x	trees
71	climatic	11069
72	observations	10977
73	impact	10894
74	depth	10815
75	habitat	10658
76	altitude	10640
77	measurements	10587
78	summer	10541
79	future	10534
80	annual	10388
81	variability	10363
82	variations	10274
83	density	10229
84	ecological	10222
85	environment	10129
86	conservation	9991
87	rock	9991
88	parameters	9987
89	valley	9883
90	concentrations	9872
91	slope	9871
92	mass	9865
93	plants	9817
94	human	9742
95	importance	9673
96	sea	9572
97	zones	9566
98	correlation	9346
99	communities	9278
100	contrast	9276
101	relationships	9264
102	distinct	9254
103	occurrence	9087
104	dynamics	9028
105	generally	9011
106	temperatures	8993
107	national	8992
108	season	8980
109	temporal	8970
110	resolution	8953
111	test	8891
112	comparison	8890
113	times	8887
114	production	8839
115	landscape	8829	x	landscapes
116	community	8811
117	dominated	8805
118	particularly	8792
119	winter	8709
120	air	8683	x
121	assess	8669
122	continental	8662
123	trees	8604
124	value	8567
125	periods	8548
126	decreased	8532
127	genetic	8432	x	genes
128	dry	8425
129	ranges	8425
130	decrease	8395
131	sediment	8348	x	sediments, sedimentary
132	ground	8332
133	event	8301
134	fault	8271
135	record	8255
136	basis	8234
137	sediments	8182
138	structures	8144
139	individual	8098
140	deformation	8098
141	sequence	8047
142	deep	8043
143	structural	8008
144	plateau	7996
145	frequency	7987
146	dominant	7958
147	multiple	7917
148	carbon	7914	x	co2
149	set	7878
150	seasonal	7875
151	investigate	7867
152	genus	7843
153	series	7824
154	quality	7824
155	gradient	7810
156	pressure	7804
157	lake	7788	x	lakes
158	negative	7778
159	montane	7772
160	organic	7748	x
161	deposits	7724
162	boundary	7696
163	habitats	7654	x	habitats
164	concentration	7632
165	represent	7631
166	primary	7627
167	abundance	7622
168	belt	7567
169	factor	7559
170	snow	7524	x
171	atmospheric	7459
172	chemical	7442
173	rich	7413
174	phase	7359
175	european	7335
176	ice	7324	x
177	glacial	7316
178	material	7309
179	india	7270
180	ecosystems	7270
181	distance	7246
182	taxa	7240	x
183	margin	7202
184	ages	7176
185	vertical	7164
186	growing	7163
187	rapid	7148
188	sedimentary	7136	x	sediments, sedimentary
189	individuals	7124
190	crustal	7112
191	like	7090
192	deposition	6973
193	properties	6970
194	america	6958
195	rainfall	6907
196	loss	6905
197	erosion	6898	x
198	units	6891
199	effective	6888
200	activities	6882
201	terms	6865
202	combination	6857
203	environments	6834
204	trend	6823
205	component	6744
206	geological	6740	x
207	topography	6701
208	ecosystem	6662	x	ecosystems
209	knowledge	6651
210	seismic	6633	x
211	stable	6590
212	peak	6543
213	tropical	6541
214	crust	6479
215	cold	6455
216	slopes	6451
217	location	6429
218	layer	6408
219	nature	6397
220	risk	6384
221	resources	6379
222	sampling	6345
223	europe	6332
224	shallow	6323
225	energy	6321	x
226	locations	6316
227	typical	6313
228	function	6252
229	transport	6228
230	magnitude	6226
231	impacts	6223
232	occurs	6207
233	morphological	6203
234	thermal	6199
235	assessment	6194
236	spring	6172
237	light	6165
238	himalaya	6163
239	soils	6142
240	science	6132
241	survey	6092
242	faults	6086
243	trends	6083
244	basins	6027
245	extensive	5988
246	good	5970
247	world	5967
248	monitoring	5949
249	components	5939
250	base	5934
251	endemic	5913
252	understand	5910
253	isolated	5892
254	linear	5886
255	physical	5870
256	historical	5845
257	geographic	5833
258	rocky	5832
259	italy	5807
260	degree	5801
261	mechanisms	5795
262	whole	5791
263	glacier	5780	x	glaciers, glacial
264	scales	5778
265	elements	5770
266	stream	5765
267	sampled	5715
268	height	5713
269	hypothesis	5694
270	varied	5680
271	ranging	5664
272	network	5646
273	widespread	5631
274	wind	5623	x	winds
275	andor	5618
276	uplift	5617
277	direct	5613
278	performance	5596
279	stress	5589	x	stresses
280	terrain	5582
281	lack	5574
282	life	5557
283	seven	5547
284	mineral	5544	x	minerals
285	stages	5529
286	province	5529
287	sample	5527
288	richness	5524
289	largest	5505
290	appears	5500
291	almost	5499
292	thrust	5484
293	towards	5483
294	states	5475
295	warming	5463	x
296	demonstrate	5458
297	place	5450
298	elevations	5437
299	recently	5421
300	occurring	5409
301	sequences	5405
302	accumulation	5402
303	modeling	5399
304	responses	5395
305	moisture	5387
306	existing	5380
307	2010	5377
308	regression	5375
309	transition	5368
310	century	5367
311	sierra	5358
312	closely	5352
313	distributions	5339
314	techniques	5330
315	abundant	5310
316	furthermore	5306
317	unique	5290
318	biodiversity	5288	x	biodiverse
319	miocene	5284
320	moderate	5254
321	remote	5251
322	ratios	5238
323	predicted	5235
324	sensitive	5231
325	examine	5227
326	widely	5220
327	plate	5220
328	continuous	5163
329	biomass	5162	x	biomasses
330	section	5138
331	volcanic	5136
332	metamorphic	5121
333	topographic	5121
334	2012	5113
335	entire	5095
336	represents	5078
337	cycle	5077
338	american	5071
339	corresponding	5063
340	eight	5053
341	plots	5045
342	far	5044
343	top	5027
344	coastal	5022
345	geographical	5011
346	context	5004
347	restricted	5001
348	map	4997
349	background	4987
350	stations	4983
351	gene	4983
352	space	4980
353	led	4965
354	economic	4964
355	2015	4951
356	cretaceous	4929
357	unit	4917
358	strategies	4916
359	forms	4904
360	60	4901
361	2011	4896
362	explain	4890
363	2013	4884
364	2014	4880
365	relation	4874
366	simple	4871
367	core	4870
368	minimum	4863
369	thick	4863
370	assemblages	4860
371	interactions	4840
372	2009	4828
373	represented	4814
374	lead	4813
375	park	4808
376	morphology	4786
377	reflect	4781
378	mantle	4780
379	later	4767
380	documented	4764
381	driven	4763
382	volume	4759
383	position	4747
384	pleistocene	4742
385	extension	4742
386	rivers	4725
387	application	4725
388	improve	4724
389	isotope	4723
390	appear	4720
391	2008	4719
392	lateral	4716
393	association	4711
394	weather	4711
395	possibly	4702
396	poorly	4702
397	describe	4701
398	shear	4697
399	recognized	4692
400	independent	4674
401	satellite	4669
402	extreme	4655
403	free	4647
404	maps	4646
405	experiments	4635
406	line	4615
407	article	4615
408	leaf	4612	x	leaves
409	tibetan	4611
410	profiles	4606
411	statistical	4601
412	direction	4601
413	currently	4601
414	glaciers	4590
415	diverse	4584
416	marine	4580
417	experiment	4580
418	velocity	4569
419	respect	4568
420	california	4566
421	balance	4563
422	report	4553
423	nevada	4552
424	dating	4550
425	demonstrated	4545
426	develop	4540
427	meteorological	4539
428	km2	4535
429	pine	4533
430	implications	4532
431	modern	4530
432	subduction	4510
433	facies	4499
434	surrounding	4498
435	isotopic	4483
436	mediterranean	4478
437	ocean	4477
438	phylogenetic	4474
439	framework	4460
440	treatment	4453
441	now	4451
442	interaction	4442
443	asia	4440
444	measures	4438
445	prior	4438
446	35	4438
447	timing	4435
448	catchment	4428
449	flows	4424
450	island	4421
451	latter	4410
452	holocene	4409
453	objective	4408
454	linked	4407
455	experimental	4405
456	decades	4402
457	cordillera	4400
458	simulations	4392
459	usa	4378
460	mechanism	4378
461	older	4371
462	slip	4369
463	molecular	4367
464	indian	4366
465	hydrological	4348
466	gradients	4342
467	2016	4342
468	wet	4341
469	integrated	4335
470	attributed	4330
471	mapping	4323
472	interpretation	4316
473	2006	4299
474	anthropogenic	4293
475	nitrogen	4292
476	numerical	4291
477	beneath	4282
478	exposure	4282
479	carbonate	4281
480	phases	4281
481	streams	4271
482	horizontal	4271
483	technique	4266
484	example	4265
485	lowest	4259
486	broad	4256
487	resource	4248	x	resources
488	dna	4248
489	traditional	4246
490	slightly	4244
491	confirmed	4234
492	inferred	4233
493	become	4228
494	altitudes	4223
495	nearly	4222
496	capacity	4221
497	thickness	4217
498	northwest	4206
499	2007	4205
500	wave	4204
501	potentially	4199
502	severe	4196
503	commonly	4188
504	quantitative	4184
505	lakes	4183
506	2005	4169
507	clearly	4168
508	proportion	4167
509	terrestrial	4164
510	absence	4162
511	layers	4157
512	standard	4156
513	minor	4155
514	andean	4147
515	food	4145
516	native	4144
517	element	4138
518	specimens	4126
519	side	4122
520	involved	4116
521	selection	4115
522	himalayas	4114
523	coupled	4111
524	regime	4103
525	male	4100
526	arc	4095
527	coast	4089
528	responsible	4084
529	expansion	4084
530	identification	4083
531	22	4079
532	literature	4079
533	social	4071
534	movement	4071
535	agricultural	4065
536	disturbance	4058
537	differ	4058
538	21	4056
539	directly	4054
540	sensitivity	4049
541	red	4046
542	investigation	4043
543	seasons	4038
544	reveals	4033
545	ability	4028
546	warm	4027
547	characteristic	4026
548	focus	4025
549	sections	4024
550	interval	4016
551	reference	4014
552	decreasing	3999
553	deposited	3998
554	front	3997
555	behavior	3989
556	temperate	3982
557	pacific	3975
558	poor	3967
559	situ	3962
560	medium	3945
561	decline	3944
562	propose	3942
563	evaluation	3942
564	input	3932
565	strike	3931
566	difficult	3928
567	radiation	3926
568	vary	3924
569	migration	3923
570	except	3915
571	basement	3902
572	surveys	3888
573	younger	3887
574	another	3886
575	southeastern	3882
576	internal	3879
577	representing	3878
578	modelling	3874
579	allow	3874
580	covered	3862
581	accuracy	3858
582	conclude	3857
583	simulation	3857
584	intermediate	3856
585	profile	3853
586	biological	3852
587	basal	3852
588	stands	3846
589	geochemical	3836
590	agreement	3832
591	heavy	3828
592	19	3822
593	tool	3815
594	earthquake	3801
595	people	3797
596	trace	3796
597	substantial	3793
598	canopy	3792
599	stratigraphic	3791
600	separated	3789
601	parallel	3780
602	drainage	3776
603	third	3776
604	shape	3775
605	survival	3771
606	must	3769
607	marked	3768
608	genera	3764
609	purpose	3752
610	images	3750
611	contain	3749
612	approaches	3749
613	dispersal	3749
614	essential	3746
615	steep	3744
616	runoff	3742	x
617	power	3739
618	showing	3739
619	asl	3731
620	2004	3728
621	fire	3726	x	fires, wildfire
622	down	3726
623	northwestern	3719
624	shift	3718
625	succession	3707
626	net	3706
627	2003	3705
628	collision	3699
629	consists	3697
630	circulation	3694
631	partial	3694
632	considerable	3691
633	stability	3684
634	rain	3683
635	ranged	3679
636	principal	3676
637	cooling	3669
638	spatially	3667
639	numerous	3666
640	existence	3664
641	acid	3660
642	quaternary	3655
643	pinus	3653
644	toward	3649
645	fold	3649
646	differentiation	3640
647	discharge	3637
648	underlying	3628
649	dynamic	3620
650	23	3608
651	weak	3601
652	2002	3595
653	preserved	3592
654	classification	3583
655	points	3583
656	black	3582
657	generation	3577
658	traits	3576
659	supply	3571
660	composed	3569
661	back	3566
662	semi	3556
663	project	3546
664	changing	3545
665	frequently	3545
666	limit	3539
667	orogenic	3535
668	1000	3530
669	july	3529
670	health	3514
671	taxonomic	3509
672	debris	3505
673	root	3500
674	minerals	3496
675	45	3493
676	june	3490
677	view	3490
678	causes	3482
679	block	3482
680	05	3473
681	depths	3473
682	landscapes	3472
683	female	3460
684	nutrient	3460
685	earth	3459
686	earthquakes	3458	x	earthquakes
687	variety	3457
688	ph	3456
689	channel	3454
690	southwestern	3450
691	oceanic	3442
692	majority	3440
693	northeastern	3439
694	design	3429
695	duration	3426
696	cannot	3426
697	adult	3425
698	exhibit	3424
699	animals	3422
700	flux	3416
701	station	3397
702	date	3397
703	condition	3395
704	laboratory	3386
705	aspects	3384
706	locally	3383
707	usually	3378
708	regarding	3371
709	northeast	3370
710	assemblage	3368
711	remained	3366
712	se	3366
713	dimensional	3365
714	fluid	3357
715	scenarios	3354
716	strain	3350
717	comparable	3348
718	africa	3338
719	magmatic	3334
720	wild	3331
721	white	3331
722	oxygen	3328
723	bearing	3323
724	contents	3321
725	rapidly	3319
726	practices	3319
727	compositions	3311
728	products	3309
729	rise	3305
730	southeast	3304
731	though	3304
732	observation	3300
733	leaves	3297
734	arid	3295
735	fields	3295
736	zircon	3290
737	hence	3290
738	positively	3288
739	relevant	3288
740	heat	3287
741	grassland	3283	x	grasslands
742	cloud	3283
743	contains	3283
744	protection	3282
745	quantify	3282
746	living	3281
747	constraints	3277
748	26	3277
749	southwest	3271
750	lowland	3268
751	valleys	3263
752	prediction	3263
753	elevated	3262
754	explore	3261
755	representative	3258
756	reached	3258
757	watershed	3256
758	evolutionary	3252
759	young	3252
760	80	3251
761	atlantic	3245
762	productivity	3243
763	quartz	3243
764	urban	3237
765	edge	3233
766	females	3233
767	foreland	3232
768	differed	3230
769	copyright	3227
770	investigations	3225
771	28	3224
772	dated	3220
773	onset	3211
774	melting	3208
775	forming	3205
776	300	3205
777	stand	3203
778	seed	3196
779	altitudinal	3195
780	mexico	3189
781	2001	3186
782	correlations	3182
783	containing	3182
784	jurassic	3179
785	apparent	3176
786	reconstruction	3173
787	numbers	3173
788	70	3172
789	ridge	3172
790	males	3169
791	characters	3166
792	pollen	3166	x
793	carpathians	3159
794	estimation	3159
795	focused	3158
796	intense	3138
797	determining	3138
798	geometry	3133
799	sets	3132
800	apennines	3124
801	original	3121
802	ecology	3120	x	ecological
803	indices	3116
804	upon	3110
805	plain	3107
806	family	3104
807	certain	3101
808	gas	3096
809	constant	3092
810	diameter	3087
811	digital	3086
812	measure	3085
813	metamorphism	3078
814	august	3078
815	sedimentation	3076
816	damage	3074
817	groundwater	3070	x
818	equivalent	3070
819	distinguished	3063
820	center	3063
821	review	3062
822	27	3059
823	seems	3057
824	contributed	3057
825	co2	3055
826	monsoon	3055
827	classified	3054
828	planning	3052
829	functional	3046
830	influences	3041
831	september	3040
832	detection	3039
833	mortality	3038
834	surfaces	3038
835	ne	3035
836	appropriate	3030
837	typically	3029
838	rural	3027
839	nuclear	3021
840	efficiency	3019
841	breeding	3019
842	problem	3017
843	atmosphere	3015	x	atmospheric
844	problems	2998
845	shaped	2993
846	decreases	2993
847	characterize	2991
848	attention	2991
849	iii	2985
850	thin	2985
851	strength	2984
852	50%	2983
853	extensional	2981
854	comparing	2977
855	shifts	2973
856	latitude	2970
857	cycles	2970
858	narrow	2967
859	changed	2967
860	divided	2966
861	sustainable	2962
862	belonging	2960
863	peninsula	2959
864	systematic	2959
865	percentage	2954
866	final	2953
867	1999	2951
868	melt	2949
869	fauna	2947
870	materials	2938
871	convergence	2937
872	triassic	2932
873	hand	2931
874	fluvial	2930
875	2017	2927
876	indicators	2925
877	behaviour	2924
878	regimes	2918
879	developing	2906
880	controls	2900
881	motion	2900
882	modified	2893
883	localities	2892
884	demonstrates	2892
885	protected	2890
886	swiss	2889
887	fall	2887
888	significance	2886
889	domain	2886
890	uses	2881
891	monthly	2875
892	fluctuations	2875
893	reproductive	2870
894	portion	2869
895	alternative	2861
896	greatest	2854
897	markers	2854
898	italian	2853
899	intervals	2852
900	unknown	2847
901	seen	2845
902	canada	2844
903	depositional	2839
904	probability	2838
905	wiley	2832
906	heterogeneity	2829
907	fraction	2828
908	sensing	2826
909	39	2824
910	tectonics	2823
911	separate	2823
912	spain	2817
913	requires	2814
914	country	2810
915	depending	2810
916	others	2810
917	society	2810
918	illustrated	2809
919	controlling	2809
920	cultural	2802
921	extended	2802
922	beginning	2801
923	downstream	2797
924	novel	2795
925	reach	2793
926	waters	2791
927	pronounced	2791
928	grazing	2790
929	width	2787
930	coarse	2785
931	became	2782
932	005	2781
933	contact	2780
934	interest	2777
935	functions	2777
936	degradation	2776
937	establishment	2775
938	mesozoic	2775
939	exhumation	2767
940	hazard	2764
941	strata	2763
942	october	2763
943	authors	2763
944	statistically	2760
945	bulk	2760
946	efforts	2756
947	disease	2753
948	storage	2752
949	obtain	2751
950	crucial	2748
951	measurement	2747
952	empirical	2746
953	1998	2746
954	newly	2745
955	april	2733
956	external	2733
957	32	2733
958	divergence	2732
959	150	2731
960	reliable	2727
961	created	2727
962	scenario	2727
963	eocene	2719
964	transfer	2715
965	took	2713
966	consequence	2712
967	orogen	2712
968	extremely	2712
969	members	2711
970	full	2711
971	fluxes	2708
972	spread	2705
973	chemistry	2704
974	flood	2696
975	weight	2696
976	situated	2695
977	mitochondrial	2692
978	treatments	2692
979	international	2689
980	asian	2687
981	construction	2687
982	bedrock	2687
983	nearby	2685
984	feature	2683
985	cenozoic	2678
986	predominantly	2675
987	36	2673
988	strategy	2671
989	gravity	2663
990	drought	2662
991	consequently	2658
992	mt	2658
993	constrained	2651
994	massif	2650
995	lithosphere	2647
996	adaptation	2641
997	instead	2639
998	endangered	2637
999	variance	2636
1000	densities	2634
1001	step	2632
1002	relief	2625
1003	tibet	2624
1004	fossil	2623
1005	classes	2622
1006	cluster	2620
1007	anomalies	2619
1008	john	2618
1009	equal	2614
1010	isolation	2613
1011	grain	2612
1012	predictions	2611
1013	colorado	2610
1014	recovery	2604
1015	error	2593
1016	similarity	2589
1017	boundaries	2589
1018	ancient	2588
1019	negatively	2587
1020	blocks	2585
1021	400	2577
1022	appeared	2577
1023	90	2576
1024	associations	2575
1025	ones	2574
1026	called	2574
1027	fact	2574
1028	introduced	2571
1029	wood	2570
1030	highlight	2568
1031	confirm	2567
1032	subsequently	2565
1033	mixing	2564
1034	distances	2563
1035	monitored	2562
1036	continued	2558
1037	speed	2556
1038	pliocene	2554
1039	yielded	2553
1040	weathering	2553
1041	remaining	2549
1042	desert	2541
1043	basic	2540
1044	displacement	2539
1045	animal	2532
1046	exchange	2531
1047	nepal	2529
1048	reducing	2527
1049	quantified	2523
1050	chain	2522
1051	shortening	2518
1052	limits	2517
1053	specifically	2512
1054	belts	2508
1055	sr	2507
1056	whose	2506
1057	taking	2505
1058	dates	2502
1059	parameter	2502
1060	consequences	2489
1061	grasslands	2487
1062	switzerland	2487
1063	differential	2483
1064	coefficient	2477
1065	catchments	2476
1066	exist	2475
1067	outside	2474
1068	ten	2473
1069	sons	2472
1070	fully	2471
1071	define	2466
1072	31	2463
1073	faulting	2461
1074	indicator	2460
1075	29	2458
1076	countries	2457
1077	efficient	2456
1078	agriculture	2455	x	agricultural
1079	deeper	2453
1080	cores	2450
1081	random	2450
1082	versus	2448
1083	real	2448
1084	success	2446
1085	already	2445
1086	families	2444
1087	release	2442
1088	valuable	2434
1089	signal	2430
1090	employed	2429
1091	collection	2429
1092	partly	2427
1093	varies	2426
1094	birds	2426
1095	theory	2425
1096	consider	2423
1097	substantially	2422
1098	movements	2415
1099	covering	2412
1100	discuss	2409
1101	solar	2408
1102	34	2403
1103	plains	2403
1104	conclusions	2402
1105	increasingly	2396
1106	pollution	2396
1107	comparisons	2395
1108	image	2394
1109	arctic	2390
1110	reflects	2390
1111	building	2388
1112	conclusion	2388
1113	march	2387
1114	matrix	2386
1115	million	2385
1116	alluvial	2380
1117	subalpine	2379
1118	grade	2377
1119	inter	2377
1120	1997	2376
1121	dense	2373
1122	slow	2371
1123	constrain	2371
1124	inversion	2370
1125	settings	2369
1126	require	2362
1127	intensive	2361
1128	sw	2361
1129	contained	2358
1130	landslide	2358	x	landslides
1131	flat	2357
1132	kg	2357
1133	class	2356
1134	played	2356
1135	establish	2355
1136	radar	2352
1137	involving	2351
1138	heterogeneous	2350
1139	turn	2346
1140	spruce	2345
1141	platform	2339
1142	10%	2338
1143	contrasting	2337
1144	fe	2337
1145	constructed	2334
1146	bodies	2334
1147	thought	2333
1148	inc	2332
1149	explored	2331
1150	humid	2331
1151	evident	2330
1152	removal	2330
1153	experience	2329
1154	plot	2328
1155	description	2328
1156	aspect	2327
1157	grid	2327
1158	achieved	2325
1159	oligocene	2323
1160	landslides	2319
1161	equilibrium	2315
1162	greatly	2314
1163	reconstructed	2312
1164	compounds	2311
1165	accompanied	2310
1166	margins	2307
1167	sizes	2306
1168	dataset	2306
1169	criteria	2305
1170	grains	2304
1171	reconstruct	2304
1172	aquatic	2304
1173	55	2300
1174	san	2299
1175	special	2297
1176	ago	2294
1177	fast	2291
1178	microbial	2287
1179	solution	2287
1180	considerably	2287
1181	peaks	2286
1182	cost	2284
1183	declined	2282
1184	assumed	2282
1185	prominent	2279
1186	public	2277
1187	altered	2275
1188	track	2273
1189	designed	2272
1190	cell	2271
1191	waves	2267
1192	winds	2267
1193	adapted	2265
1194	sufficient	2265
1195	address	2263
1196	ongoing	2263
1197	shrub	2263
1198	causing	2262
1199	city	2260
1200	mature	2259
1201	uncertainty	2258
1202	partially	2258
1203	warmer	2256
1204	leads	2256
1205	scientific	2254
1206	tertiary	2254
1207	district	2252
1208	triggered	2248
1209	stronger	2247
1210	consisting	2244
1211	document	2243
1212	worldwide	2240
1213	crop	2239
1214	cells	2236
1215	detrital	2235
1216	33	2235
1217	driving	2233
1218	mode	2233
1219	episodes	2232
1220	vulnerable	2231
1221	threatened	2231
1222	just	2231
1223	emissions	2229
1224	program	2229
1225	restoration	2228
1226	forcing	2225
1227	oil	2219
1228	abies	2219
1229	reaches	2216
1230	argentina	2215
1231	originated	2213
1232	applications	2212
1233	reports	2211
1234	subject	2211
1235	gis	2209
1236	islands	2208
1237	paleozoic	2208
1238	autumn	2205
1239	producing	2203
1240	differs	2201
1241	methodology	2200
1242	limestone	2200
1243	combining	2198
1244	peru	2197
1245	01	2194
1246	detect	2193
1247	meadow	2187
1248	needs	2186
1249	supports	2184
1250	fish	2183
1251	forested	2183
1252	fluids	2176
1253	services	2174
1254	evolved	2174
1255	assessing	2172
1256	reflected	2172
1257	british	2171
1258	clay	2167
1259	foothills	2163
1260	fragments	2163
1261	disturbances	2163
1262	competition	2161
1263	contributions	2161
1264	successful	2160
1265	geomorphic	2158
1266	reflecting	2158
1267	highlights	2157
1268	dissolved	2150
1269	spectral	2145
1270	determination	2144
1271	continent	2142
1272	hypotheses	2141
1273	reservoir	2140
1274	issues	2140
1275	seem	2139
1276	japan	2139
1277	emission	2139
1278	gap	2137
1279	algorithm	2136
1280	humidity	2134
1281	concluded	2134
1282	self	2131
1283	95%	2129
1284	trending	2123
1285	ghats	2122
1286	formations	2120
1287	apparently	2118
1288	january	2117
1289	character	2116
1290	networks	2116
1291	placed	2116
1292	orientation	2115
1293	african	2114
1294	prevalence	2113
1295	65	2113
1296	averaged	2113
1297	litter	2111
1298	every	2108
1299	ms	2106
1300	actual	2105
1301	feeding	2105
1302	green	2104
1303	bottom	2103
1304	75	2100
1305	oriented	2100
1306	propagation	2099
1307	enriched	2091
1308	recovered	2088
1309	diurnal	2086
1310	particles	2086
1311	lesser	2084
1312	extracted	2084
1313	inner	2083
1314	patches	2081
1315	20%	2081
1316	policy	2078
1317	spp	2077
1318	dipping	2075
1319	emplacement	2072
1320	sand	2070
1321	interior	2067
1322	subsurface	2066
1323	taxon	2066
1324	possibility	2062
1325	take	2062
1326	flora	2060
1327	relations	2059
1328	deposit	2059
1329	geologic	2058
1330	electron	2058
1331	concentrated	2057
1332	wall	2057
1333	failure	2055
1334	fundamental	2055
1335	lineages	2053
1336	overlying	2052
1337	upward	2051
1338	began	2051
1339	describes	2049
1340	implies	2049
1341	depends	2047
1342	wildlife	2045
1343	simulate	2043
1344	axis	2042
1345	successfully	2038
1346	conventional	2037
1347	solutions	2037
1348	alone	2035
1349	lines	2035
1350	month	2032
1351	ring	2031
1352	regeneration	2028
1353	600	2022
1354	geology	2022
1355	chile	2020
1356	nevertheless	2019
1357	sector	2015
1358	enhance	2015
1359	uniform	2014
1360	cut	2013
1361	absent	2012
1362	characterised	2009
1363	generate	2007
1364	infer	2007
1365	inputs	2005
1366	today	2003
1367	procedure	2001
1368	threshold	2000
1369	correspond	2000
1370	bed	1999
1371	directions	1999
1372	progressive	1998
1373	path	1995
1374	resistance	1994
1375	identifying	1992
1376	once	1991
1377	advanced	1991
1378	accumulated	1991
1379	french	1989
1380	orogeny	1988
1381	accounted	1986
1382	37	1985
1383	complexity	1984
1384	losses	1982
1385	plays	1980
1386	preliminary	1976
1387	biotic	1976
1388	display	1974
1389	load	1974
1390	ray	1974
1391	border	1974
1392	detail	1972
1393	38	1970
1394	beyond	1969
1395	lithospheric	1968
1396	permian	1968
1397	tools	1963
1398	database	1961
1399	seeds	1961
1400	similarly	1960
1401	started	1959
1402	retreat	1958
1403	mechanical	1957
1404	discovered	1957
1405	geomorphological	1956
1406	member	1955
1407	france	1954
1408	treated	1949
1409	robust	1946
1410	physiological	1944
1411	influencing	1944
1412	product	1944
1413	transect	1943
1414	completely	1941
1415	concept	1941
1416	02	1940
1417	improvement	1940
1418	loci	1939
1419	northward	1939
1420	alpha	1938
1421	aerial	1938
1422	alteration	1934
1423	velocities	1932
1424	built	1931
1425	december	1931
1426	maintain	1930
1427	consistently	1930
1428	dominance	1929
1429	percent	1929
1430	capture	1928
1431	shrubs	1923
1432	simultaneously	1922
1433	objectives	1922
1434	highlands	1920
1435	course	1920
1436	transported	1920
1437	consumption	1918
1438	001	1916
1439	november	1913
1440	interpret	1913
1441	errors	1909
1442	latest	1908
1443	multivariate	1908
1444	twenty	1906
1445	upstream	1905
1446	validation	1904
1447	corresponds	1903
1448	rarely	1901
1449	comprises	1901
1450	permanent	1900
1451	next	1898
1452	assigned	1898
1453	susceptibility	1894
1454	examination	1894
1455	connected	1894
1456	woody	1894
1457	provenance	1894
1458	columbia	1893
1459	adults	1892
1460	ar	1890
1461	severity	1889
1462	enrichment	1888
1463	250	1887
1464	wedge	1887
1465	channels	1887
1466	passive	1885
1467	30%	1885
1468	questions	1884
1469	hot	1884
1470	insight	1882
1471	surveyed	1880
1472	appalachian	1880
1473	beetle	1879
1474	australia	1879
1475	band	1879
1476	nor	1879
1477	segment	1879
1478	localized	1877
1479	extending	1876
1480	snowmelt	1873
1481	challenges	1872
1482	picea	1872
1483	blue	1872
1484	quite	1871
1485	applying	1870
1486	situation	1869
1487	testing	1868
1488	geophysical	1868
1489	elevational	1868
1490	42	1868
1491	stem	1867
1492	link	1866
1493	1996	1864
1494	university	1863
1495	always	1862
1496	floor	1861
1497	estimating	1861
1498	drivers	1861
1499	magnetic	1857
1500	reaction	1854
1501	subtropical	1853
1502	thereby	1851
1503	baseline	1850
1504	anomaly	1848
1505	requirements	1847
1506	give	1846
1507	road	1845
1508	120	1845
1509	slab	1844
1510	nutrients	1844
1511	extinction	1842
1512	rift	1841
1513	proxy	1840
1514	received	1837
1515	diagnostic	1836
1516	subsidence	1836
1517	deformed	1835
1518	implemented	1834
1519	preferred	1833
1520	modeled	1831
1521	48	1830
1522	acquired	1830
1523	ambient	1828
1524	finding	1828
1525	iran	1828
1526	patients	1827
1527	reconstructions	1826
1528	amplitude	1823
1529	comprising	1822
1530	places	1822
1531	organisms	1822
1532	frequencies	1822
1533	question	1821
1534	grained	1820
1535	hydrologic	1819
1536	1990	1817
1537	blood	1817
1538	rotation	1816
1539	clusters	1815
1540	depend	1815
1541	demographic	1814
1542	concern	1813
1543	y	1813
1544	initiated	1813
1545	computed	1812
1546	fir	1812
1547	examines	1811
1548	characterization	1809
1549	reaching	1808
1550	norway	1808
1551	magma	1806
1552	phenomenon	1806
1553	away	1803
1554	facing	1803
1555	garnet	1801
1556	separation	1800
1557	examples	1798
1558	freshwater	1795
1559	marginal	1794
1560	reserve	1792
1561	germany	1792
1562	livestock	1789
1563	massive	1788
1564	03	1786
1565	chinese	1786
1566	outer	1785
1567	concerning	1785
1568	granite	1785
1569	glaciation	1784
1570	watersheds	1782
1571	allowing	1781
1572	bias	1780
1573	zealand	1780
1574	mafic	1778
1575	micro	1777
1576	sheet	1777
1577	sex	1776
1578	absolute	1775
1579	done	1775
1580	homogeneous	1773
1581	predicting	1771
1582	issue	1771
1583	processing	1770
1584	serve	1769
1585	inventory	1769
1586	culture	1768
1587	fit	1765
1588	fragmentation	1763
1589	800	1763
1590	adaptive	1760
1591	preservation	1760
1592	locality	1758
1593	ad	1756
1594	terrane	1756
1595	live	1756
1596	hills	1756
1597	opportunity	1755
1598	exists	1753
1599	benefits	1753
1600	pairs	1751
1601	focuses	1750
1602	roots	1750
1603	hydrothermal	1745
1604	ways	1745
1605	dependence	1744
1606	easily	1744
1607	floods	1743
1608	decision	1743
1609	scheme	1743
1610	correlate	1743
1611	acute	1742
1612	hypothesized	1742
1613	distinctive	1738
1614	uncertainties	1738
1615	1995	1738
1616	aged	1738
1617	deciduous	1735
1618	segments	1735
1619	histories	1735
1620	elsewhere	1732
1621	coverage	1731
1622	maintained	1730
1623	optimal	1729
1624	beds	1728
1625	confined	1727
1626	isotopes	1727
1627	intra	1726
1628	brown	1726
1629	closed	1725
1630	curve	1724
1631	colonization	1724
1632	grass	1724
1633	validated	1722
1634	seedlings	1722
1635	shorter	1721
1636	coeval	1721
1637	niche	1719
1638	optical	1718
1639	bird	1717
1640	austria	1717
1641	goal	1717
1642	oldest	1713
1643	categories	1713
1644	700	1712
1645	imply	1712
1646	infection	1711
1647	pressures	1710
1648	limiting	1709
1649	genes	1709
1650	exhibits	1709
1651	eastward	1708
1652	imagery	1708
1653	conifer	1707
1654	contemporary	1707
1655	proved	1706
1656	supporting	1705
1657	reproduction	1704
1658	create	1703
1659	repeated	1701
1660	mineralization	1700
1661	latitudes	1700
1662	heating	1700
1663	attributes	1698
1664	opposite	1697
1665	effectively	1696
1666	consideration	1694
1667	sandstone	1693
1668	datasets	1691
1669	challenge	1690
1670	hydraulic	1689
1671	gps	1689
1672	contributing	1687
1673	lived	1686
1674	seismicity	1685
1675	pool	1684
1676	measuring	1684
1677	equation	1682
1678	territory	1681
1679	brazil	1681
1680	subspecies	1681
1681	managers	1681
1682	attempt	1680
1683	mesoscale	1678
1684	neogene	1676
1685	magmatism	1676
1686	subjected	1675
1687	practice	1674
1688	median	1672
1689	integration	1671
1690	40%	1671
1691	calculate	1670
1692	mining	1665
1693	particle	1665
1694	persistence	1664
1695	perspective	1662
1696	occupied	1660
1697	clade	1660
1698	technology	1659
1699	moist	1659
1700	incidence	1659
1701	similarities	1658
1702	differentiated	1658
1703	indigenous	1657
1704	qinghai	1655
1705	removed	1655
1706	extends	1653
1707	tourism	1652
1708	j	1651
1709	act	1650
1710	diversification	1647
1711	expressed	1647
1712	composite	1646
1713	storm	1645	x	storms
1714	approximate	1643
1715	crystalline	1643
1716	insect	1643
1717	abiotic	1642
1718	comparative	1642
1719	bayesian	1640
1720	barriers	1639
1721	too	1638
1722	barrier	1637
1723	february	1637
1724	overlap	1637
1725	folds	1636
1726	predominant	1635
1727	qualitative	1635
1728	return	1633
1729	analytical	1631
1730	hemisphere	1631
1731	qinling	1630
1732	calibration	1630
1733	synthetic	1629
1734	calculations	1628
1735	43	1628
1736	frontal	1626
1737	illustrate	1622
1738	vascular	1621
1739	serious	1621
1740	04	1621
1741	theoretical	1620
1742	thrusting	1620
1743	fires	1618
1744	reverse	1617
1745	coefficients	1617
1746	normalized	1616
1747	recognition	1614
1748	fed	1614
1749	mount	1613
1750	immediately	1613
1751	threat	1613
1752	geographically	1612
1753	signals	1611
1754	captured	1611
1755	maintenance	1610
1756	earliest	1609
1757	imaging	1609
1758	m2	1609
1759	genetically	1608
1760	detachment	1608
1761	radiocarbon	1602
1762	domains	1602
1763	gradually	1602
1764	improving	1601
1765	morphologically	1601
1766	initially	1600
1767	signatures	1600
1768	depleted	1600
1769	advance	1599
1770	phenomena	1598
1771	poland	1597
1772	target	1595
1773	artificial	1594
1774	inside	1593
1775	1994	1588
1776	moving	1587
1777	creek	1587
1778	forces	1587
1779	fresh	1587
1780	fungi	1585
1781	44	1585
1782	substrate	1584
1783	grown	1583
1784	moderately	1583
1785	analyse	1581
1786	respond	1581
1787	colombia	1581
1788	underwent	1580
1789	accurately	1578
1790	carpathian	1578
1791	belong	1577
1792	conductivity	1577
1793	persistent	1577
1794	orographic	1576
1795	limitations	1576
1796	implementation	1575
1797	cumulative	1571
1798	wider	1568
1799	clinical	1568
1800	90%	1568
1801	subjects	1567
1802	true	1566
1803	reflection	1566
1804	stratigraphy	1565
1805	run	1564
1806	residual	1564
1807	carbonates	1563
1808	proximity	1563
1809	striking	1563
1810	saturation	1561
1811	lowlands	1561
1812	complexes	1560
1813	humans	1559
1814	uppermost	1558
1815	extend	1558
1816	spectra	1558
1817	convective	1556
1818	benefit	1556
1819	diet	1556
1820	igneous	1556
1821	el	1556
1822	calcareous	1555
1823	06	1554
1824	synoptic	1552
1825	ecuador	1551
1826	compression	1549
1827	republic	1548
1828	hazards	1547
1829	landsat	1547
1830	kinematic	1547
1831	ductile	1546
1832	80%	1546
1833	canadian	1546
1834	min	1546
1835	1500	1545
1836	extraction	1544
1837	promote	1543
1838	county	1541
1839	released	1540
1840	facilitate	1540
1841	iron	1540
1842	curves	1537
1843	square	1536
1844	follows	1535
1845	longitudinal	1535
1846	demand	1534
1847	transformation	1534
1848	lost	1533
1849	village	1533
1850	effort	1532
1851	calibrated	1531
1852	gain	1531
1853	partitioning	1529
1854	disturbed	1529
1855	cal	1529
1856	decade	1528
1857	phosphorus	1527
1858	follow	1526
1859	contributes	1526
1860	undertaken	1522
1861	aerosol	1521
1862	na	1521
1863	transects	1519
1864	style	1518
1865	08	1517
1866	scanning	1517
1867	2018	1516
1868	initiation	1515
1869	46	1515
1870	metal	1514
1871	introduction	1512
1872	enough	1511
1873	collapse	1507
1874	3000	1507
1875	41	1506
1876	managed	1503
1877	drier	1503
1878	lacking	1502
1879	hours	1502
1880	starting	1502
1881	86	1501
1882	centuries	1501
1883	meadows	1501
1884	projected	1501
1885	effectiveness	1501
1886	scarce	1501
1887	calcite	1500
1888	spanning	1500
1889	boreal	1499
1890	etc	1498
1891	oak	1498
1892	expanded	1497
1893	springs	1497
1894	cycling	1496
1895	rest	1496
1896	evaluating	1494
1897	face	1493
1898	cu	1493
1899	bacteria	1492
1900	horizons	1492
1901	masses	1492
1902	inclusion	1492
1903	bacterial	1491
1904	suite	1490
1905	likelihood	1490
1906	vicinity	1490
1907	compositional	1489
1908	occurrences	1489
1909	mammals	1489
1910	output	1489
1911	plates	1489
1912	plane	1488
1913	home	1488
1914	chronology	1487
1915	precise	1486
1916	continuously	1485
1917	participants	1485
1918	neither	1485
1919	85	1484
1920	gondwana	1484
1921	sized	1483
1922	service	1483
1923	sheep	1482
1924	burial	1480
1925	bands	1480
1926	nd	1480
1927	head	1479
1928	projects	1477
1929	spectrum	1477
1930	1992	1475
1931	uptake	1473
1932	25%	1473
1933	quercus	1472
1934	shelf	1472
1935	indirect	1471
1936	perhaps	1470
1937	dark	1469
1938	budget	1469
1939	taiwan	1469
1940	yellow	1468
1941	constitute	1468
1942	fan	1467
1943	rising	1465
1944	roles	1465
1945	action	1465
1946	consist	1465
1947	contrary	1465
1948	political	1463
1949	49	1461
1950	floristic	1460
1951	distinguish	1460
1952	industrial	1459
1953	hydrology	1458
1954	tend	1458
1955	representation	1457
1956	becomes	1457
1957	remarkable	1457
1958	inland	1455
1959	ore	1453
1960	directed	1452
1961	opening	1452
1962	steady	1450
1963	70%	1450
1964	5%	1448
1965	granitic	1448
1966	archaeological	1447
1967	regard	1443
1968	liquid	1443
1969	positions	1442
1970	fruit	1442
1971	faster	1442
1972	shared	1442
1973	roughly	1442
1974	tectonically	1440
1975	lies	1440
1976	hundred	1439
1977	cool	1439
1978	ordovician	1438
1979	sharp	1438
1980	accounting	1437
1981	zn	1435
1982	owing	1435
1983	ridges	1435
1984	60%	1435
1985	reasons	1433
1986	confidence	1433
1987	closure	1433
1988	combinations	1432
1989	0001	1432
1990	force	1429
1991	southward	1428
1992	unclear	1428
1993	cultivated	1428
1994	reservoirs	1428
1995	tended	1426
1996	programs	1426
1997	studying	1426
1998	coniferous	1425
[truncated: 10,802 more rows]
