# Supplementary material for: Rising slopes—Bibliometrics of mountain research 1900–2019
Source: PLoS One. 2022 Aug 25;17(8):e0273421. doi: 10.1371/journal.pone.0273421 (PMC9409586; doi:10.1371/journal.pone.0273421)
Supplement: S7 Table — (XLSX) [file pone.0273421.s007.xlsx]

## Sheet: WordsTop10
Word	TI 15-19	abs. 15-19
hydropower	1.74	308
biodiversity	1.48	2622
ecosystem	1.41	5522
hydrogeological	1.41	236
warming	1.41	2532
renewable	1.4	152
global	1.35	5400
resource	1.32	4147
landslide	1.31	1415
climate	1.31	12177

## Sheet: MountainRangesTop10
Range	TI 15-19	abs. 15-19
Altai Mountains	1.51	165
Kopet Mountains	1.48	81
Qin Mountains	1.42	698
Zagros Mountains	1.4	166
Serra do Mar	1.37	100
Western Ghats	1.32	860
Caucasus Mountains	1.3	218
Kunlun Mountains	1.29	77
Hindu Kush-Himalayas region	1.16	6181
Carpathian Mountains	1.15	1369

## Sheet: CountriesTop10
Countries	TI 15-19	abs. 15-19
Myanmar	1.99	74
Lithuania	1.7	73
Kazakhstan	1.69	117
Saudi Arabia	1.66	275
Pakistan	1.58	669
Vietnam	1.53	272
Malaysia	1.52	228
Bhutan	1.51	88
Algeria	1.5	100
Kyrgyzstan	1.5	104
China	1.48	11104

## Sheet: UmbrellaLikeOrganizationsTop10
Organisation (umbrella-like)	TI 15-19	abs. 15-19
CAS Ctr Excellence Tibetan Plateau Earth Sci	2.6	261
German Ctr Integrat Biodivers Res iDiv	2.39	92
Senckenberg Biodiversitat & Klima- Forschungszentrum (BiK-F)	1.85	121
ICIMOD	1.56	189
China Geological Survey	1.82	123
Chinese Academy of Forestry	1.78	196
Naturalis Biodiversity Center	1.73	75
Chinese Academy of Agricultural Sciences	1.67	123
European Academy of Bozen-Bolzano	1.65	169
Ministry of Education & Science of Ukraine	1.59	92

## Sheet: UniLikeOrganizationsTop10
Organisation	TI 15-19	abs. 15-19
COMSATS University Islamabad (CUI)	2.2	110
Nanjing University of Information Science & Technology	2.1	219
Southwest Forestry University - China	2.06	80
Tomsk State University	1.95	77
Northeast Normal University - China	1.94	96
Universidad de Cuenca	1.93	92
Qinghai University	1.91	86
Free University of Bozen-Bolzano	1.88	98
Chang'an University	1.86	145
Sun Yat Sen University	1.84	245
